# Supplementary material for: Crystal structure of 4-amino­pyridinium 5-(5-chloro-2,4-dinitrophenyl)-1,3-dimethyl-2,6-dioxo-1,2,3,6-tetrahydropyrimidin-4-olate hemihydrate
Source: Acta Crystallogr Sect E Struct Rep Online. 2014 Sep 27;70(Pt 10):256–8. doi: 10.1107/S1600536814021084 (PMC4257182; doi:10.1107/S1600536814021084)
Supplement: Supplementary file 1 [file e-70-00256-sup1.cif]

##############################################################################
#                                                                            #
# This CIF contains the data in a paper accepted for publication in          #
# Acta Crystallographica Section E. It conforms to the requirements of       #
# Notes for Authors for Acta Crystallographica Section E, and has been       #
# peer reviewed under the auspices of the IUCr Commission on Journals.       #
#                                                                            #
# Full details of the Crystallographic Information File format               #
# are given in the paper "The Crystallographic Information File (CIF):       #
# a New Standard Archive File for Crystallography" by S. R. Hall, F. H.      #
# Allen and I. D. Brown [Acta Cryst. (1991), A47, 655-685].                  #
#                                                                            #
# The current version of the core CIF dictionary is obtainable from          #
# ftp://ftp.iucr.org/pub/cif_core.dic.                                       #
#                                                                            #
# Software is freely available for graphical display of the structure(s)     #
# in this CIF. For information consult the CIF software page                 #
# http://www.iucr.org/resources/cif/software.                                #
#                                                                            #
# This file may be used for bona fide research purposes within the           #
# scientific community so long as proper attribution is given to the journal # 
# article from which it was obtained.                                        #
#                                                                            #
##############################################################################
data_I
_database_code_depnum_ccdc_archive 'CCDC 1008376'
_audit_creation_method     SHELXL-97
_chemical_name_systematic
;
4-Aminopyridinium 5-(5-chloro-2,4-dinitrophenyl)-1,3-dimethylbarbiturate
hemihydrate
;
_chemical_name_common
;
4-Aminopyridinium 5-(5-chloro-2,4-dinitrophenyl)-1,3-dimethylbarbiturate
hemihydrate
;
_chemical_formula_moiety     'C5 H7 N2 +, C12 H8 Cl N4 O7 -, 0.5(H2 O)'
_chemical_formula_sum     'C17 H16 cl N6 O7.5'
_chemical_formula_iupac     'C5 H7 N2 +, C12 H8 Cl N4 O7 -, 0.5H2 O'
_chemical_formula_weight     459.81
_chemical_melting_point     ?
_symmetry_cell_setting     monoclinic
_symmetry_space_group_name_H-M     'C 2/c'
loop_
    _symmetry_equiv_pos_as_xyz
    'x, y, z'
    '-x, y, -z+1/2'
    'x+1/2, y+1/2, z'
    '-x+1/2, y+1/2, -z+1/2'
    '-x, -y, -z'
    'x, -y, z-1/2'
    '-x+1/2, -y+1/2, -z'
    'x+1/2, -y+1/2, z-1/2'
_cell_length_a     17.7242(5)
_cell_length_b     14.2576(5)
_cell_length_c     17.4321(7)
_cell_angle_alpha     90.00
_cell_angle_beta     116.259(3)
_cell_angle_gamma     90.00
_cell_volume     3950.6(2)
_cell_formula_units_Z     8
_cell_measurement_reflns_used     9949
_cell_measurement_theta_min     2.56
_cell_measurement_theta_max     29.46
_cell_measurement_temperature     293(2)
_exptl_crystal_description     block
_exptl_crystal_colour     red
_exptl_crystal_size_max     0.35
_exptl_crystal_size_mid     0.35
_exptl_crystal_size_min     0.30
_exptl_crystal_density_diffrn     1.546
_exptl_crystal_density_meas     ?
_exptl_crystal_density_method     'not measured'
_exptl_crystal_F_000     1896
_exptl_absorpt_coefficient_mu     0.252
_exptl_absorpt_correction_type     multi-scan
_exptl_absorpt_process_details
;
(SADABS; Bruker, 2004)
;
_exptl_absorpt_correction_T_min     0.9112
_exptl_absorpt_correction_T_max     0.9295
_exptl_special_details     ?
_diffrn_ambient_temperature     293(2)
_diffrn_radiation_type     MoK\a
_diffrn_radiation_wavelength     0.71073
_diffrn_radiation_source     'fine-focus sealed tube'
_diffrn_radiation_monochromator     graphite
_diffrn_measurement_device_type     'Bruker APEXII CCD'
_diffrn_measurement_method     '\w and \f scan'
_diffrn_detector_area_resol_mean     ?
_diffrn_reflns_number     38331
_diffrn_reflns_av_R_equivalents     0.0291
_diffrn_reflns_av_sigmaI/netI     0.0163
_diffrn_reflns_theta_min     1.92
_diffrn_reflns_theta_max     26.00
_diffrn_reflns_theta_full     26.00
_diffrn_measured_fraction_theta_max     0.997
_diffrn_measured_fraction_theta_full     0.997
_diffrn_reflns_limit_h_min     -21
_diffrn_reflns_limit_h_max     21
_diffrn_reflns_limit_k_min     -17
_diffrn_reflns_limit_k_max     17
_diffrn_reflns_limit_l_min     -21
_diffrn_reflns_limit_l_max     21
_diffrn_standards_number     ?
_diffrn_standards_interval_count     ?
_diffrn_standards_interval_time     ?
_diffrn_standards_decay_%     ?
_refine_special_details
;
Refinement of <i>F</i>^2^ against ALL reflections. The weighted <i>R</i>-factor
<i>wR</i> and goodness of fit <i>S</i> are based on <i>F</i>^2^, conventional
<i>R</i>-factors <i>R</i> are based on <i>F</i>, with <i>F</i> set to zero for
negative <i>F</i>^2^. The threshold expression of <i>F</i>^2^ >
\s(<i>F</i>^2^) is used only for calculating <i>R</i>-factors(gt) <i>etc</i>.
and is not relevant to the choice of reflections for refinement.
<i>R</i>-factors based on <i>F</i>^2^ are statistically about twice as large
as those based on <i>F</i>, and <i>R</i>-factors based on ALL data will be
even larger.
;
_reflns_number_total     3868
_reflns_number_gt     2686
_reflns_threshold_expression     >2sigma(I)
_refine_ls_structure_factor_coef     Fsqd
_refine_ls_matrix_type     full
_refine_ls_R_factor_all     0.0882
_refine_ls_R_factor_gt     0.0563
_refine_ls_wR_factor_gt     0.1383
_refine_ls_wR_factor_ref     0.1752
_refine_ls_goodness_of_fit_ref     1.069
_refine_ls_restrained_S_all     1.069
_refine_ls_number_reflns     3868
_refine_ls_number_parameters     306
_refine_ls_number_restraints     7
_refine_ls_hydrogen_treatment     mixed
_refine_ls_weighting_scheme     calc
_refine_ls_weighting_details
         'calc w=1/[\s^2^(Fo^2^)+(0.0628P)^2^+9.3104P] where P=(Fo^2^+2Fc^2^)/3'
_atom_sites_solution_hydrogens     geom
_atom_sites_solution_primary     direct
_atom_sites_solution_secondary     difmap
_refine_ls_shift/su_max     0.000
_refine_ls_shift/su_mean     0.000
_refine_diff_density_max     0.466
_refine_diff_density_min     -0.458
_refine_ls_extinction_method     SHELXL
_refine_ls_extinction_coef     0.0010(2)
_refine_ls_extinction_expression
                                  'Fc^*^=kFc[1+0.001xFc^2^\l^3^/sin(2\q)]^-1/4^'
loop_
    _atom_type_symbol
    _atom_type_description
    _atom_type_scat_dispersion_real
    _atom_type_scat_dispersion_imag
    _atom_type_scat_source
    'C' 'C' 0.0033 0.0016
                         'International Tables Vol C Tables 4.2.6.8 and 6.1.1.4'
    'H' 'H' 0.0000 0.0000
                         'International Tables Vol C Tables 4.2.6.8 and 6.1.1.4'
    'N' 'N' 0.0061 0.0033
                         'International Tables Vol C Tables 4.2.6.8 and 6.1.1.4'
    'O' 'O' 0.0106 0.0060
                         'International Tables Vol C Tables 4.2.6.8 and 6.1.1.4'
    'Cl' 'Cl' 0.1484 0.1585
                         'International Tables Vol C Tables 4.2.6.8 and 6.1.1.4'
_computing_data_collection
;
APEX2 (Bruker, 2004)
;
_computing_cell_refinement
;
APEX2 and SAINT (Bruker, 2004)
;
_computing_data_reduction
;
SAINT and XPREP (Bruker, 2004)
;
_computing_structure_solution
;
SIR92 (Altomare <i>et al.</i>,  1993)
;
_computing_structure_refinement
;
SHELXL97 (Sheldrick, 2008)
;
_computing_molecular_graphics
;
ORTEP-3 for Windows (Farrugia, 2012) and Mercury (Macrae <i>et al.</i>,
2008)
;
_computing_publication_material
;
SHELXL97 (Sheldrick, 2008), PLATON (Spek, 2009) and publCIF
(Westrip, 2010)
;
loop_
    _atom_site_type_symbol
    _atom_site_label
    _atom_site_fract_x
    _atom_site_fract_y
    _atom_site_fract_z
    _atom_site_U_iso_or_equiv
    _atom_site_adp_type
    _atom_site_calc_flag
    _atom_site_refinement_flags
    _atom_site_occupancy
    _atom_site_symmetry_multiplicity
    _atom_site_disorder_assembly
    _atom_site_disorder_group
    C C1 0.9919(2) 0.4245(2) 0.09141(19) 0.0514(7) Uani d . 1 1 . .
    C C2 0.9091(2) 0.4328(3) 0.0311(2) 0.0629(9) Uani d . 1 1 . .
    H H2 0.8833 0.3839 -0.0069 0.075 Uiso calc R 1 1 . .
    C C3 0.8647(2) 0.5132(3) 0.0273(2) 0.0601(9) Uani d . 1 1 . .
    C C4 0.90337(19) 0.5859(3) 0.0836(2) 0.0547(8) Uani d . 1 1 . .
    C C5 0.98582(19) 0.5748(2) 0.14353(19) 0.0495(7) Uani d . 1 1 . .
    H H5 1.0111 0.6239 0.1814 0.059 Uiso calc R 1 1 . .
    C C6 1.03389(18) 0.4946(2) 0.15101(17) 0.0437(7) Uani d . 1 1 . .
    C C7 1.11882(18) 0.48772(19) 0.22105(18) 0.0430(6) Uani d . 1 1 . .
    C C8 1.14416(18) 0.4037(2) 0.26856(18) 0.0455(7) Uani d . 1 1 . .
    C C9 1.27389(19) 0.4806(2) 0.3673(2) 0.0513(7) Uani d . 1 1 . .
    C C10 1.17194(19) 0.5664(2) 0.2441(2) 0.0477(7) Uani d . 1 1 . .
    C C11 1.3064(2) 0.6394(3) 0.3416(3) 0.0748(11) Uani d . 1 1 . .
    H H11A 1.2939 0.6791 0.3790 0.112 Uiso calc R 1 1 . .
    H H11B 1.2989 0.6741 0.2915 0.112 Uiso calc R 1 1 . .
    H H11C 1.3635 0.6180 0.3707 0.112 Uiso calc R 1 1 . .
    C C12 1.2465(3) 0.3194(2) 0.3945(2) 0.0692(10) Uani d . 1 1 . .
    H H12A 1.2993 0.3299 0.4436 0.104 Uiso calc R 1 1 . .
    H H12B 1.2522 0.2683 0.3615 0.104 Uiso calc R 1 1 . .
    H H12C 1.2043 0.3044 0.4128 0.104 Uiso calc R 1 1 . .
    C C13 0.9905(2) 0.0191(2) -0.1371(2) 0.0523(7) Uani d . 1 1 . .
    C C14 0.9221(2) 0.0263(2) -0.2186(2) 0.0554(8) Uani d . 1 1 . .
    H H14 0.9062 -0.0250 -0.2554 0.067 Uiso calc R 1 1 . .
    C C15 0.8793(2) 0.1080(3) -0.2431(2) 0.0681(10) Uani d . 1 1 . .
    H H15 0.8345 0.1122 -0.2974 0.082 Uiso calc R 1 1 . .
    C C16 0.9629(3) 0.1772(2) -0.1155(2) 0.0678(10) Uani d . 1 1 . .
    H H16 0.9761 0.2303 -0.0811 0.081 Uiso calc R 1 1 . .
    C C17 1.0100(2) 0.1002(2) -0.0844(2) 0.0611(9) Uani d . 1 1 . .
    H H17 1.0543 0.0998 -0.0296 0.073 Uiso calc R 1 1 . .
    N N1 1.0356(3) 0.3400(2) 0.08368(18) 0.0696(9) Uani d . 1 1 . .
    N N2 0.7784(2) 0.5168(4) -0.0404(2) 0.0866(11) Uani d . 1 1 . .
    N N3 1.24936(15) 0.55831(17) 0.31628(17) 0.0516(6) Uani d . 1 1 . .
    N N4 1.22188(16) 0.40446(17) 0.34170(16) 0.0501(6) Uani d . 1 1 . .
    N N5 0.8988(2) 0.1819(2) -0.1926(2) 0.0717(9) Uani d D 1 1 . .
    N N6 1.0343(2) -0.0582(2) -0.1099(2) 0.0680(8) Uani d D 1 1 . .
    O O1 1.1078(2) 0.34820(19) 0.09283(19) 0.0855(9) Uani d . 1 1 . .
    O O2 0.9948(2) 0.26692(19) 0.06391(18) 0.1055(12) Uani d . 1 1 . .
    O O3 0.7499(2) 0.4483(3) -0.0835(2) 0.1351(16) Uani d . 1 1 . .
    O O4 0.7378(2) 0.5880(3) -0.0505(3) 0.1303(15) Uani d . 1 1 . .
    Cl Cl1 0.85552(6) 0.68966(8) 0.08676(7) 0.0830(4) Uani d . 1 1 . .
    O O6 1.10297(16) 0.33059(16) 0.25208(15) 0.0653(7) Uani d . 1 1 . .
    O O7 1.15599(14) 0.64213(15) 0.20372(16) 0.0623(6) Uani d . 1 1 . .
    O O8 1.34014(15) 0.47883(18) 0.43275(16) 0.0736(7) Uani d . 1 1 . .
    O O9 1.0000 0.1893(2) 0.2500 0.0645(9) Uani d SD 1 2 . .
    H H9A 0.948(2) 0.211(4) 0.235(6) 0.077 Uiso d PD 0.50 1 . .
    H H9B 1.032(3) 0.233(4) 0.242(5) 0.077 Uiso d PD 0.50 1 . .
    H H6A 1.076(2) -0.063(3) -0.0563(14) 0.101(16) Uiso d D 1 1 . .
    H H6B 1.027(3) -0.108(2) -0.144(2) 0.094(14) Uiso d D 1 1 . .
    H H5A 0.863(3) 0.230(3) -0.219(4) 0.15(2) Uiso d D 1 1 . .
loop_
    _atom_site_aniso_label
    _atom_site_aniso_U_11
    _atom_site_aniso_U_22
    _atom_site_aniso_U_33
    _atom_site_aniso_U_12
    _atom_site_aniso_U_13
    _atom_site_aniso_U_23
    C1 0.064(2) 0.0464(17) 0.0424(16) -0.0042(14) 0.0222(15) 0.0029(13)
    C2 0.071(2) 0.065(2) 0.0419(17) -0.0195(18) 0.0153(16) 0.0024(15)
    C3 0.0458(18) 0.082(3) 0.0455(17) -0.0061(17) 0.0142(15) 0.0130(17)
    C4 0.0445(17) 0.071(2) 0.0501(17) 0.0070(15) 0.0222(14) 0.0110(16)
    C5 0.0481(17) 0.0539(17) 0.0468(16) 0.0012(14) 0.0213(14) 0.0007(14)
    C6 0.0488(16) 0.0450(15) 0.0390(14) -0.0011(12) 0.0211(13) 0.0025(12)
    C7 0.0428(15) 0.0395(14) 0.0443(15) 0.0008(12) 0.0170(13) 0.0007(12)
    C8 0.0475(17) 0.0426(16) 0.0468(16) -0.0002(13) 0.0213(14) 0.0027(12)
    C9 0.0446(17) 0.0486(17) 0.0564(18) 0.0052(13) 0.0184(15) -0.0006(14)
    C10 0.0465(16) 0.0365(15) 0.0583(18) 0.0049(12) 0.0214(14) -0.0016(13)
    C11 0.051(2) 0.052(2) 0.109(3) -0.0096(16) 0.023(2) -0.006(2)
    C12 0.076(2) 0.056(2) 0.065(2) 0.0086(17) 0.0219(19) 0.0184(17)
    C13 0.0562(19) 0.0458(17) 0.0588(19) -0.0003(14) 0.0289(16) 0.0030(14)
    C14 0.067(2) 0.0455(17) 0.0488(17) -0.0005(15) 0.0206(16) -0.0062(14)
    C15 0.075(2) 0.064(2) 0.059(2) 0.0048(19) 0.0240(19) 0.0018(18)
    C16 0.084(3) 0.0486(19) 0.067(2) 0.0006(17) 0.031(2) -0.0085(16)
    C17 0.064(2) 0.0541(19) 0.0539(19) -0.0043(16) 0.0157(16) -0.0057(15)
    N1 0.114(3) 0.0483(17) 0.0422(15) 0.0056(18) 0.0302(17) 0.0011(12)
    N2 0.056(2) 0.130(3) 0.057(2) -0.009(2) 0.0095(17) 0.006(2)
    N3 0.0410(13) 0.0394(13) 0.0662(16) -0.0003(10) 0.0164(12) -0.0025(12)
    N4 0.0502(15) 0.0428(13) 0.0506(14) 0.0046(11) 0.0163(12) 0.0071(11)
    N5 0.089(2) 0.0544(18) 0.070(2) 0.0143(16) 0.0329(19) 0.0057(15)
    N6 0.072(2) 0.0522(17) 0.070(2) 0.0058(15) 0.0228(17) 0.0007(15)
    O1 0.128(3) 0.0666(17) 0.085(2) 0.0329(18) 0.069(2) 0.0169(14)
    O2 0.165(3) 0.0499(16) 0.0685(18) -0.0136(18) 0.0213(19) -0.0118(13)
    O3 0.074(2) 0.177(4) 0.100(3) -0.016(2) -0.010(2) -0.039(3)
    O4 0.069(2) 0.168(4) 0.107(3) 0.027(2) -0.0044(19) 0.009(3)
    Cl1 0.0616(6) 0.0980(8) 0.0897(7) 0.0296(5) 0.0339(5) 0.0120(6)
    O6 0.0729(16) 0.0525(13) 0.0598(14) -0.0150(11) 0.0197(12) 0.0101(11)
    O7 0.0590(14) 0.0386(12) 0.0809(16) 0.0041(10) 0.0232(12) 0.0085(11)
    O8 0.0564(15) 0.0718(16) 0.0683(16) 0.0030(12) 0.0055(13) 0.0030(13)
    O9 0.074(2) 0.0376(17) 0.091(3) 0.000 0.044(2) 0.000
_geom_special_details
;
All e.s.d.'s (except the e.s.d. in the dihedral angle between two l.s. planes)
are estimated using the full covariance matrix. The cell e.s.d.'s are taken
into account individually in the estimation of e.s.d.'s in distances, angles
and torsion angles; correlations between e.s.d.'s in cell parameters are only
used when they are defined by crystal symmetry. An approximate (isotropic)
treatment of cell e.s.d.'s is used for estimating e.s.d.'s involving l.s.
planes.
;
loop_
    _geom_bond_atom_site_label_1
    _geom_bond_atom_site_label_2
    _geom_bond_site_symmetry_2
    _geom_bond_distance
    _geom_bond_publ_flag
    C1 C2 . 1.382(5) ?
    C1 C6 . 1.396(4) ?
    C1 N1 . 1.469(5) ?
    C2 C3 . 1.374(5) ?
    C2 H2 . 0.9300 ?
    C3 C4 . 1.384(5) ?
    C3 N2 . 1.463(5) ?
    C4 C5 . 1.379(4) ?
    C4 Cl1 . 1.718(4) ?
    C5 C6 . 1.397(4) ?
    C5 H5 . 0.9300 ?
    C6 C7 . 1.463(4) ?
    C7 C10 . 1.404(4) ?
    C7 C8 . 1.412(4) ?
    C8 O6 . 1.231(3) ?
    C8 N4 . 1.403(4) ?
    C9 O8 . 1.223(4) ?
    C9 N4 . 1.365(4) ?
    C9 N3 . 1.367(4) ?
    C10 O7 . 1.251(4) ?
    C10 N3 . 1.397(4) ?
    C11 N3 . 1.469(4) ?
    C11 H11A . 0.9600 ?
    C11 H11B . 0.9600 ?
    C11 H11C . 0.9600 ?
    C12 N4 . 1.466(4) ?
    C12 H12A . 0.9600 ?
    C12 H12B . 0.9600 ?
    C12 H12C . 0.9600 ?
    C13 N6 . 1.311(4) ?
    C13 C14 . 1.405(5) ?
    C13 C17 . 1.421(4) ?
    C14 C15 . 1.352(5) ?
    C14 H14 . 0.9300 ?
    C15 N5 . 1.316(5) ?
    C15 H15 . 0.9300 ?
    C16 N5 . 1.322(5) ?
    C16 C17 . 1.340(5) ?
    C16 H16 . 0.9300 ?
    C17 H17 . 0.9300 ?
    N1 O1 . 1.224(4) ?
    N1 O2 . 1.228(4) ?
    N2 O3 . 1.199(5) ?
    N2 O4 . 1.210(5) ?
    N5 H5A . 0.91(2) ?
    N6 H6A . 0.898(18) ?
    N6 H6B . 0.896(18) ?
    O9 H9A . 0.89(2) ?
    O9 H9B . 0.90(2) ?
loop_
    _geom_angle_atom_site_label_1
    _geom_angle_atom_site_label_2
    _geom_angle_atom_site_label_3
    _geom_angle_site_symmetry_1
    _geom_angle_site_symmetry_3
    _geom_angle
    _geom_angle_publ_flag
    C2 C1 C6 . . 122.8(3) ?
    C2 C1 N1 . . 115.2(3) ?
    C6 C1 N1 . . 121.8(3) ?
    C3 C2 C1 . . 120.0(3) ?
    C3 C2 H2 . . 120.0 ?
    C1 C2 H2 . . 120.0 ?
    C2 C3 C4 . . 119.9(3) ?
    C2 C3 N2 . . 116.1(4) ?
    C4 C3 N2 . . 123.9(4) ?
    C5 C4 C3 . . 118.5(3) ?
    C5 C4 Cl1 . . 116.6(3) ?
    C3 C4 Cl1 . . 124.9(3) ?
    C4 C5 C6 . . 124.3(3) ?
    C4 C5 H5 . . 117.9 ?
    C6 C5 H5 . . 117.9 ?
    C1 C6 C5 . . 114.5(3) ?
    C1 C6 C7 . . 125.9(3) ?
    C5 C6 C7 . . 119.5(3) ?
    C10 C7 C8 . . 120.7(3) ?
    C10 C7 C6 . . 119.8(3) ?
    C8 C7 C6 . . 119.3(3) ?
    O6 C8 N4 . . 117.5(3) ?
    O6 C8 C7 . . 125.4(3) ?
    N4 C8 C7 . . 117.1(3) ?
    O8 C9 N4 . . 121.3(3) ?
    O8 C9 N3 . . 121.4(3) ?
    N4 C9 N3 . . 117.2(3) ?
    O7 C10 N3 . . 117.7(3) ?
    O7 C10 C7 . . 124.9(3) ?
    N3 C10 C7 . . 117.3(3) ?
    N3 C11 H11A . . 109.5 ?
    N3 C11 H11B . . 109.5 ?
    H11A C11 H11B . . 109.5 ?
    N3 C11 H11C . . 109.5 ?
    H11A C11 H11C . . 109.5 ?
    H11B C11 H11C . . 109.5 ?
    N4 C12 H12A . . 109.5 ?
    N4 C12 H12B . . 109.5 ?
    H12A C12 H12B . . 109.5 ?
    N4 C12 H12C . . 109.5 ?
    H12A C12 H12C . . 109.5 ?
    H12B C12 H12C . . 109.5 ?
    N6 C13 C14 . . 122.4(3) ?
    N6 C13 C17 . . 121.0(3) ?
    C14 C13 C17 . . 116.7(3) ?
    C15 C14 C13 . . 119.6(3) ?
    C15 C14 H14 . . 120.2 ?
    C13 C14 H14 . . 120.2 ?
    N5 C15 C14 . . 122.2(3) ?
    N5 C15 H15 . . 118.9 ?
    C14 C15 H15 . . 118.9 ?
    N5 C16 C17 . . 123.6(3) ?
    N5 C16 H16 . . 118.2 ?
    C17 C16 H16 . . 118.2 ?
    C16 C17 C13 . . 118.4(3) ?
    C16 C17 H17 . . 120.8 ?
    C13 C17 H17 . . 120.8 ?
    O1 N1 O2 . . 124.7(4) ?
    O1 N1 C1 . . 118.2(3) ?
    O2 N1 C1 . . 116.9(4) ?
    O3 N2 O4 . . 122.2(4) ?
    O3 N2 C3 . . 118.5(4) ?
    O4 N2 C3 . . 119.3(4) ?
    C9 N3 C10 . . 123.8(3) ?
    C9 N3 C11 . . 117.7(3) ?
    C10 N3 C11 . . 118.4(3) ?
    C9 N4 C8 . . 123.6(2) ?
    C9 N4 C12 . . 118.8(3) ?
    C8 N4 C12 . . 117.6(3) ?
    C15 N5 C16 . . 119.5(3) ?
    C15 N5 H5A . . 110(4) ?
    C16 N5 H5A . . 130(4) ?
    C13 N6 H6A . . 121(3) ?
    C13 N6 H6B . . 122(2) ?
    H6A N6 H6B . . 116(3) ?
    H9A O9 H9B . . 111(3) ?
loop_
    _geom_torsion_atom_site_label_1
    _geom_torsion_atom_site_label_2
    _geom_torsion_atom_site_label_3
    _geom_torsion_atom_site_label_4
    _geom_torsion_site_symmetry_1
    _geom_torsion_site_symmetry_2
    _geom_torsion_site_symmetry_3
    _geom_torsion_site_symmetry_4
    _geom_torsion
    _geom_torsion_publ_flag
    C6 C1 C2 C3 . . . . 0.9(5) ?
    N1 C1 C2 C3 . . . . -173.8(3) ?
    C1 C2 C3 C4 . . . . 0.4(5) ?
    C1 C2 C3 N2 . . . . 178.1(3) ?
    C2 C3 C4 C5 . . . . -1.0(5) ?
    N2 C3 C4 C5 . . . . -178.5(3) ?
    C2 C3 C4 Cl1 . . . . -179.4(3) ?
    N2 C3 C4 Cl1 . . . . 3.1(5) ?
    C3 C4 C5 C6 . . . . 0.5(5) ?
    Cl1 C4 C5 C6 . . . . 179.1(2) ?
    C2 C1 C6 C5 . . . . -1.3(4) ?
    N1 C1 C6 C5 . . . . 173.0(3) ?
    C2 C1 C6 C7 . . . . 174.5(3) ?
    N1 C1 C6 C7 . . . . -11.2(5) ?
    C4 C5 C6 C1 . . . . 0.6(4) ?
    C4 C5 C6 C7 . . . . -175.5(3) ?
    C1 C6 C7 C10 . . . . 143.2(3) ?
    C5 C6 C7 C10 . . . . -41.2(4) ?
    C1 C6 C7 C8 . . . . -41.3(4) ?
    C5 C6 C7 C8 . . . . 134.4(3) ?
    C10 C7 C8 O6 . . . . -178.1(3) ?
    C6 C7 C8 O6 . . . . 6.4(5) ?
    C10 C7 C8 N4 . . . . 3.5(4) ?
    C6 C7 C8 N4 . . . . -172.0(2) ?
    C8 C7 C10 O7 . . . . 177.0(3) ?
    C6 C7 C10 O7 . . . . -7.5(5) ?
    C8 C7 C10 N3 . . . . -1.2(4) ?
    C6 C7 C10 N3 . . . . 174.3(3) ?
    N6 C13 C14 C15 . . . . 180.0(3) ?
    C17 C13 C14 C15 . . . . 0.7(5) ?
    C13 C14 C15 N5 . . . . -0.8(6) ?
    N5 C16 C17 C13 . . . . 0.5(6) ?
    N6 C13 C17 C16 . . . . -179.8(4) ?
    C14 C13 C17 C16 . . . . -0.5(5) ?
    C2 C1 N1 O1 . . . . 137.5(3) ?
    C6 C1 N1 O1 . . . . -37.2(4) ?
    C2 C1 N1 O2 . . . . -38.7(4) ?
    C6 C1 N1 O2 . . . . 146.5(3) ?
    C2 C3 N2 O3 . . . . 5.4(5) ?
    C4 C3 N2 O3 . . . . -177.0(4) ?
    C2 C3 N2 O4 . . . . -175.4(4) ?
    C4 C3 N2 O4 . . . . 2.2(6) ?
    O8 C9 N3 C10 . . . . -175.5(3) ?
    N4 C9 N3 C10 . . . . 5.3(5) ?
    O8 C9 N3 C11 . . . . 1.4(5) ?
    N4 C9 N3 C11 . . . . -177.8(3) ?
    O7 C10 N3 C9 . . . . 178.3(3) ?
    C7 C10 N3 C9 . . . . -3.4(4) ?
    O7 C10 N3 C11 . . . . 1.4(4) ?
    C7 C10 N3 C11 . . . . 179.7(3) ?
    O8 C9 N4 C8 . . . . 178.1(3) ?
    N3 C9 N4 C8 . . . . -2.7(4) ?
    O8 C9 N4 C12 . . . . 0.2(5) ?
    N3 C9 N4 C12 . . . . 179.4(3) ?
    O6 C8 N4 C9 . . . . 179.9(3) ?
    C7 C8 N4 C9 . . . . -1.6(4) ?
    O6 C8 N4 C12 . . . . -2.2(4) ?
    C7 C8 N4 C12 . . . . 176.4(3) ?
    C14 C15 N5 C16 . . . . 0.8(6) ?
    C17 C16 N5 C15 . . . . -0.6(6) ?
loop_
    _geom_hbond_atom_site_label_D
    _geom_hbond_atom_site_label_H
    _geom_hbond_atom_site_label_A
    _geom_hbond_site_symmetry_A
    _geom_hbond_distance_DH
    _geom_hbond_distance_HA
    _geom_hbond_distance_DA
    _geom_hbond_angle_DHA
    N6 H6A O8 4_745 0.898(18) 2.09(2) 2.947(4) 158(4)
    N6 H6B O9 5_755 0.896(18) 2.05(2) 2.918(4) 162(4)
    N5 H5A O7 5_765 0.91(2) 1.89(4) 2.667(4) 141(5)
    O9 H9A O6 2_755 0.89(2) 1.99(5) 2.707(3) 136(6)
    O9 H9B O6 . 0.90(2) 1.83(3) 2.707(3) 167(9)
    C15 H15 O4 4_644 0.93 2.41 3.276(5) 156
    C16 H16 O2 . 0.93 2.46 3.190(5) 136
    C17 H17 O8 4_745 0.93 2.56 3.290(4) 136
data_global
_journal_data_validation_number     ?
_journal_date_recd_electronic     2014-09-12
_journal_date_accepted     2014-09-22
_journal_name_full     'Acta Crystallographica, Section E'
_journal_year     2014
_journal_volume     70
_journal_issue     10
_journal_page_first     256
_journal_page_last     258
_journal_paper_category     GO
_journal_paper_doi     10.1107/S1600536814021084
_journal_coeditor_code     SU2786
_publ_contact_author_name     'Kalaivani Doraisamyraja'
_publ_contact_author_address
;
PG and Research Department of Chemistry
Seethalakshmi Ramaswami College
Tiruchirappalli 620 002
Tamil Nadu, India
;
_publ_contact_author_email     kalaivbalaj@yahoo.co.in
_publ_contact_author_phone        .91E-306
_publ_section_title
;
Crystal structure of 4-aminopyridinium
5-(5-chloro-2,4-dinitrophenyl)-1,3-dimethylbarbiturate hemihydrate
;
loop_
    _publ_author_name
    _publ_author_address
    'Manickkam Vaduganathan'
;
      PG and Research Department of Chemistry
      Seethalakshmi Ramaswami College
      Tiruchirappalli 620 002, Tamil Nadu, India
;
    'Kalaivani Doraisamyraja'
;
     PG and Research Department of Chemistry
     Seethalakshmi Ramaswami College
     Tiruchirappalli 620 002, Tamil Nadu, India
;
_publ_section_synopsis
;
In the title molecular salt, the two rings of the barbiturate anion are inclined
to one another by 43.40(3)\%. In the crystal, the cations and anions are
linked <i>via</i> N---H...O hydrogen bonds, forming zigzag chains along
[10\=1], which in turn are linked by O---H...O and C---H...O hydrogen bonds,
forming slabs lying parallel to (10\=1).
;
