# Supplementary material for: Crystal structure of 4-amino­pyridinium 5-(5-chloro-2,4-dinitrophenyl)-1,3-dimethyl-2,6-dioxo-1,2,3,6-tetrahydropyrimidin-4-olate hemihydrate
Source: Acta Crystallogr Sect E Struct Rep Online. 2014 Sep 27;70(Pt 10):256–8. doi: 10.1107/S1600536814021084 (PMC4257182; doi:10.1107/S1600536814021084)
Supplement: Supplementary file 2 [file e-70-00256-Isup2.hkl]

# 
# h,k,l, Fc-squared, Fo-squared, sigma(Fo-squared) and status flag 
# 
data_I
_shelx_title ' VM4AMPY in C2/c' 
_shelx_refln_list_code          4 
_shelx_F_calc_maximum      433.71 
_exptl_crystal_F_000      1896.00 
_reflns_d_resolution_high  0.8107 
 
loop_ 
 _symmetry_equiv_pos_as_xyz 
 'x, y, z' 
 '-x, y, -z+1/2' 
 'x+1/2, y+1/2, z' 
 '-x+1/2, y+1/2, -z+1/2' 
 '-x, -y, -z' 
 'x, -y, z-1/2' 
 '-x+1/2, -y+1/2, -z' 
 'x+1/2, -y+1/2, z-1/2' 
 
_cell_length_a    17.7242 
_cell_length_b    14.2576 
_cell_length_c    17.4321 
_cell_angle_alpha  90.000 
_cell_angle_beta  116.259 
_cell_angle_gamma  90.000 
 
_shelx_F_squared_multiplier     1.000 
 
loop_ 
 _refln_index_h 
 _refln_index_k 
 _refln_index_l 
 _refln_F_squared_calc 
 _refln_F_squared_meas 
 _refln_F_squared_sigma 
 _refln_observed_status 
   2   0   0     1420.36     1128.57     27.05 o 
   4   0   0     8158.34     7709.76     42.16 o 
   6   0   0     1517.61     1640.64     17.63 o 
   8   0   0    67176.36    69063.22    380.25 o 
  10   0   0     1716.82     1613.74     27.53 o 
  12   0   0     2175.38     2274.68     35.52 o 
  14   0   0       26.69        0.68     11.49 o 
  16   0   0      358.58      513.21     35.82 o 
  18   0   0       72.80        7.11    101.52 o 
   1   1   0    16587.40     9107.42    136.63 o 
   3   1   0    21459.77    21049.11     70.99 o 
   5   1   0     6397.70     6786.47     27.60 o 
   7   1   0     3740.45     3491.08     21.30 o 
   9   1   0     1116.84     1517.86     16.68 o 
  11   1   0      524.21      570.51     14.73 o 
  13   1   0        0.13      -10.03      6.69 o 
  15   1   0       22.11      -14.70      9.80 o 
  17   1   0      184.88       90.08     24.51 o 
  19   1   0        5.25        5.70     21.99 o 
   0   2   0    98558.20    99416.34   2124.31 o 
   2   2   0    10414.34    10258.92     35.10 o 
   4   2   0    14885.06    14170.32     48.13 o 
   6   2   0     4213.51     4147.41     24.23 o 
   8   2   0     1077.77     1337.27     17.12 o 
  10   2   0      241.81      266.08      8.40 o 
  12   2   0      464.69      487.91     15.07 o 
  14   2   0      117.83      109.17     10.40 o 
  16   2   0        8.74      -10.89     11.79 o 
  18   2   0       80.71       12.43     36.59 o 
   1   3   0    10425.99    11318.81     38.78 o 
   3   3   0    10353.33    10182.81     33.80 o 
   5   3   0     1786.06     1947.04     17.37 o 
   7   3   0     4045.17     3634.24     23.30 o 
   9   3   0     2025.67     1944.32     18.11 o 
  11   3   0      256.77      274.07      9.55 o 
  13   3   0     3964.38     4215.85     36.63 o 
  15   3   0      120.18       87.35     12.88 o 
  17   3   0      235.31      209.20     17.69 o 
  19   3   0       81.38       39.84     24.59 o 
   0   4   0     2560.49     2521.95     17.59 o 
   2   4   0     1047.81     1334.97      7.72 o 
   4   4   0     4961.98     4759.58     21.09 o 
   6   4   0        7.94       -3.07      4.31 o 
   8   4   0      148.94      147.67      5.73 o 
  10   4   0      301.07      345.51      9.85 o 
  12   4   0      231.86      221.01      9.97 o 
  14   4   0       83.87      112.93     12.73 o 
  16   4   0        9.37      -17.97     11.98 o 
  18   4   0        1.26      -16.83     13.88 o 
   1   5   0       42.43       43.32      2.63 o 
   3   5   0     1817.90     1775.36     13.24 o 
   5   5   0     1972.21     2524.34     36.31 o 
   7   5   0     2536.25     2829.72     19.64 o 
   9   5   0        4.50       -2.41      3.69 o 
  11   5   0     3491.48     3514.35     30.40 o 
  13   5   0     1164.11     1511.83     37.31 o 
  15   5   0      255.11      276.71     15.86 o 
  17   5   0       10.12       -1.48     12.66 o 
   0   6   0    13557.70    14687.24     82.51 o 
   2   6   0      101.43      107.87      3.91 o 
   4   6   0    18834.04    20064.86     98.27 o 
   6   6   0       41.75       66.11      4.74 o 
   8   6   0      189.87      162.62      6.04 o 
  10   6   0      500.24      526.06     12.82 o 
  12   6   0      846.53      968.87     45.15 o 
  14   6   0        5.83        7.87      9.75 o 
  16   6   0      226.40      186.45     23.03 o 
  18   6   0        0.32      -23.40     15.60 o 
   1   7   0       24.47       44.46      3.82 o 
   3   7   0      224.99      207.17      7.99 o 
   5   7   0     2640.03     3043.06     21.85 o 
   7   7   0       56.29      114.02      6.87 o 
   9   7   0      211.90      151.08      6.75 o 
  11   7   0      986.52     1046.37     23.12 o 
  13   7   0      679.98      763.26     23.71 o 
  15   7   0      200.72      228.57     21.30 o 
  17   7   0        1.86      -20.93     13.95 o 
   0   8   0     6939.95     6615.94     49.41 o 
   2   8   0       19.46       17.12      3.16 o 
   4   8   0      597.94      637.40     13.47 o 
   6   8   0     1180.03     1343.74     18.51 o 
   8   8   0      730.80      782.91     14.72 o 
  10   8   0      324.59      310.02     14.46 o 
  12   8   0     1127.45     1111.61     21.64 o 
  14   8   0      133.69      143.47     13.20 o 
  16   8   0        5.80        4.41     12.30 o 
   1   9   0      226.13      250.44      7.64 o 
   3   9   0      767.91      684.20     10.05 o 
   5   9   0      212.02      195.57     11.04 o 
   7   9   0      140.98       85.42      7.90 o 
   9   9   0       47.44       -1.70      6.61 o 
  11   9   0     1318.79     1247.34     18.99 o 
  13   9   0      426.03      520.79     24.31 o 
  15   9   0       81.85      106.44     18.01 o 
   0  10   0      802.02      729.62     15.60 o 
   2  10   0        7.16        8.00      3.71 o 
   4  10   0      230.31      196.28     14.09 o 
   6  10   0      193.26      162.86     11.39 o 
   8  10   0     1471.12     1498.14     25.27 o 
  10  10   0        0.12      -12.05      8.03 o 
  12  10   0      419.05      452.75     20.95 o 
  14  10   0      771.88     1022.84     30.50 o 
  16  10   0        1.13      -23.98     18.93 o 
   1  11   0       32.99       42.32      7.13 o 
   3  11   0     1234.52     1159.87     14.28 o 
   5  11   0       58.29       47.13      8.32 o 
   7  11   0      107.68       53.26      8.61 o 
   9  11   0        1.37        0.93      7.86 o 
  11  11   0      294.20      216.77     15.46 o 
  13  11   0        1.58       -9.25     13.10 o 
  15  11   0        3.38      -13.34     12.59 o 
   0  12   0     4783.78     4783.71     64.50 o 
   2  12   0      934.88     1103.91     33.44 o 
   4  12   0      138.27       68.86     10.44 o 
   6  12   0        0.49      -10.12      6.75 o 
   8  12   0      198.31      100.72      9.85 o 
  10  12   0      170.33      176.35     11.42 o 
  12  12   0        6.14        9.55     11.55 o 
  14  12   0       22.78       32.23     15.40 o 
   1  13   0     4498.82     4817.57     46.06 o 
   3  13   0      733.55      892.43     19.31 o 
   5  13   0       32.46       13.09      9.74 o 
   7  13   0       84.17       29.98     10.29 o 
   9  13   0      195.74      151.76     12.63 o 
  11  13   0      420.36      548.69     24.33 o 
  13  13   0        1.76      -10.02     19.10 o 
   0  14   0        5.25       40.03     12.29 o 
   2  14   0        0.52       -5.93      7.89 o 
   4  14   0        3.47       -4.22      9.48 o 
   6  14   0      222.93      236.29     22.07 o 
   8  14   0       52.83       85.19     11.28 o 
  10  14   0       12.10       -4.33     11.88 o 
   1  15   0      136.65      107.40     10.60 o 
   3  15   0       30.47       27.56     10.77 o 
   5  15   0       10.05       18.59     10.95 o 
   7  15   0      195.35      232.14     15.51 o 
   9  15   0       12.20        3.74     14.68 o 
   0  16   0       60.47       50.47     14.98 o 
   2  16   0        0.04       -0.45     10.01 o 
   4  16   0       19.60       -3.74     12.34 o 
   6  16   0       34.35       19.17     10.93 o 
   8  16   0       27.19       17.27     10.77 o 
   1  17   0        0.17        6.23     10.95 o 
   3  17   0        7.44       19.29     11.06 o 
   5  17   0       26.55       35.73     12.41 o 
 -19   1   1       76.58       38.35     39.24 o 
 -17   1   1        5.91       -7.89     15.96 o 
 -15   1   1       58.08       47.52      9.60 o 
 -13   1   1        3.85        4.00      7.39 o 
 -11   1   1      461.94      358.27     11.99 o 
  -9   1   1      631.59      765.92     12.21 o 
  -7   1   1     3200.81     3345.42     21.35 o 
  -5   1   1    21073.95    19630.34     62.24 o 
  -3   1   1      804.92      755.78      5.13 o 
  -1   1   1     4435.28     2588.24    119.96 o 
   1   1   1     2419.98     2299.79     32.29 o 
   3   1   1    21127.95    21772.10     65.49 o 
   5   1   1     1876.76     1904.10     12.55 o 
   7   1   1     3625.84     3386.47     22.88 o 
   9   1   1     4484.60     4869.84     33.79 o 
  11   1   1      152.21      132.91      8.83 o 
  13   1   1      996.07     1024.46     20.68 o 
  15   1   1      184.45      196.58     15.38 o 
  17   1   1      122.72       15.39     48.10 o 
  19   1   1       48.94       39.27     24.17 o 
 -18   2   1      531.36      579.86     29.60 o 
 -16   2   1       71.00       31.28     15.58 o 
 -14   2   1        1.20       -7.28      8.30 o 
 -12   2   1      993.56      950.29     18.34 o 
 -10   2   1      899.47      974.49     12.34 o 
  -8   2   1      172.23      177.66      8.85 o 
  -6   2   1     5640.71     5786.10     30.33 o 
  -4   2   1    16991.58    15397.78     49.85 o 
  -2   2   1     2224.15     1823.51      8.35 o 
   0   2   1     9180.06     8942.98     29.62 o 
   2   2   1    35678.98    34680.91    109.58 o 
   4   2   1      971.24      851.32      8.04 o 
   6   2   1    23400.12    24340.66     95.98 o 
   8   2   1     8988.18     8415.13     40.45 o 
  10   2   1     2618.08     2648.47     19.78 o 
  12   2   1      758.83      688.72     16.73 o 
  14   2   1        1.79      -14.73      9.82 o 
  16   2   1        0.05      -16.53     13.13 o 
  18   2   1        4.17       -2.63     18.99 o 
 -19   3   1       11.13       17.92     15.63 o 
 -17   3   1      309.69      290.47     17.77 o 
 -15   3   1      489.13      568.75     24.20 o 
 -13   3   1      935.80      964.36     18.66 o 
 -11   3   1     3412.73     3605.68     26.00 o 
  -9   3   1       89.12       62.53      4.99 o 
  -7   3   1       42.89       52.68      5.05 o 
  -5   3   1     6358.74     6165.57     28.20 o 
  -3   3   1        6.70       -2.34      1.56 o 
  -1   3   1     1184.32     1335.50      7.58 o 
   1   3   1     3072.57     3198.56     15.69 o 
   3   3   1     4335.01     3795.02     16.10 o 
   5   3   1      305.83      286.87      7.68 o 
   7   3   1     1969.04     1878.73     14.48 o 
   9   3   1       65.21       54.75      3.96 o 
  11   3   1      626.47      653.95     12.65 o 
  13   3   1       31.43       25.06      9.09 o 
  15   3   1        0.39      -17.47     11.65 o 
  17   3   1       90.66       49.27     24.62 o 
 -18   4   1        5.78      -17.18     11.45 o 
 -16   4   1       42.03       16.87     16.00 o 
 -14   4   1     4628.70     4798.38     45.31 o 
 -12   4   1     1356.30     1467.43     19.31 o 
 -10   4   1       19.88       25.31      5.19 o 
  -8   4   1      150.13      170.91      6.65 o 
  -6   4   1     5155.18     5322.27     30.69 o 
  -4   4   1      521.87      479.77      5.12 o 
  -2   4   1     3328.50     3554.84     16.54 o 
   0   4   1     1971.69     1860.78     10.14 o 
   2   4   1    11856.62    11288.29     51.01 o 
   4   4   1     2630.82     2611.46     14.53 o 
   6   4   1    18658.34    17645.99     74.80 o 
   8   4   1       75.18       58.80      3.90 o 
  10   4   1      605.33      641.67     10.60 o 
  12   4   1       46.82       48.97      7.32 o 
  14   4   1     2889.96     3154.85     36.31 o 
  16   4   1      190.22      166.43     16.49 o 
  18   4   1       32.34       24.93     15.84 o 
 -19   5   1        7.38      -20.30     16.32 o 
 -17   5   1      158.02      121.40     14.92 o 
 -15   5   1       46.47       29.30     10.33 o 
 -13   5   1      170.84      161.55     12.21 o 
 -11   5   1     1167.04     1100.96     15.56 o 
  -9   5   1      419.39      527.79      9.76 o 
  -7   5   1     6008.93     6789.12     34.69 o 
  -5   5   1       21.88       24.44      3.02 o 
  -3   5   1     6393.30     5699.49     24.28 o 
  -1   5   1     1694.21     1792.63     10.94 o 
   1   5   1     5853.95     5618.60     24.10 o 
   3   5   1     1677.93     2003.29     15.40 o 
   5   5   1        4.27       33.52      3.99 o 
   7   5   1      117.20       81.79      4.95 o 
   9   5   1      664.76      518.12      8.87 o 
  11   5   1      636.77      769.56     23.34 o 
  13   5   1       46.21       35.80     10.04 o 
  15   5   1       78.83       87.50     11.96 o 
  17   5   1       11.28      -19.24     12.83 o 
 -18   6   1       45.77       10.14     14.64 o 
 -16   6   1      397.51      425.79     35.09 o 
 -14   6   1       40.12       45.71      9.97 o 
 -12   6   1     1000.02     1111.32     31.09 o 
 -10   6   1        0.00       -5.69      3.79 o 
  -8   6   1     7320.34     7182.74     35.66 o 
  -6   6   1       35.17       15.23      3.27 o 
  -4   6   1      819.63      717.92     10.40 o 
  -2   6   1     5619.80     5637.13     29.24 o 
   0   6   1       96.33       55.87      3.08 o 
   2   6   1    11405.12    11812.63     52.43 o 
   4   6   1     3378.75     4002.24     26.80 o 
   6   6   1       18.05       41.39      3.42 o 
   8   6   1        3.12       -4.91      3.27 o 
  10   6   1     2312.66     2245.05     20.57 o 
  12   6   1      354.63      499.02     20.35 o 
  14   6   1       41.49       52.07     10.81 o 
  16   6   1        6.80       -3.84     12.96 o 
 -17   7   1      126.91      111.48     15.44 o 
 -15   7   1      229.86      225.98     16.95 o 
 -13   7   1        0.16       23.02      9.01 o 
 -11   7   1      521.12      548.02     18.62 o 
  -9   7   1      430.39      443.24      8.39 o 
  -7   7   1       33.86       32.12      3.66 o 
  -5   7   1      802.97      656.97      7.49 o 
  -3   7   1      846.73      946.36      8.50 o 
  -1   7   1        4.14        2.46      3.10 o 
   1   7   1       59.90       64.82      4.71 o 
   3   7   1     3365.34     3822.16     33.73 o 
   5   7   1     6201.76     6639.33     42.03 o 
   7   7   1       20.19       20.80      3.20 o 
   9   7   1     1172.33     1218.82     15.21 o 
  11   7   1      246.59      361.85     19.87 o 
  13   7   1     3241.32     3399.56     41.33 o 
  15   7   1       82.75       66.63     12.65 o 
  17   7   1       77.81       58.79     16.01 o 
 -16   8   1       39.56       62.15     17.11 o 
 -14   8   1     1116.74     1292.56     29.94 o 
 -12   8   1      123.86      132.44      9.36 o 
 -10   8   1        3.63       -8.42      5.61 o 
  -8   8   1      102.28       51.91      3.97 o 
  -6   8   1     6519.48     6883.64     42.00 o 
  -4   8   1      611.56      533.14      7.70 o 
  -2   8   1       26.74       41.40      3.90 o 
   0   8   1      456.99      466.50      8.00 o 
   2   8   1    13028.09    13644.03     63.11 o 
   4   8   1      318.74      293.87     13.05 o 
   6   8   1        6.30       13.70      5.06 o 
   8   8   1       87.85       50.14      6.86 o 
  10   8   1     2018.93     1940.43     22.14 o 
  12   8   1      131.41      107.02      9.83 o 
  14   8   1       39.34       54.02     12.83 o 
  16   8   1       17.52        9.93     15.47 o 
 -17   9   1        1.45        5.60     13.99 o 
 -15   9   1      212.84      333.81     30.90 o 
 -13   9   1      834.89     1010.58     21.40 o 
 -11   9   1      220.49      155.36      9.14 o 
  -9   9   1      598.35      595.53     17.91 o 
  -7   9   1       20.70       -5.68      3.79 o 
  -5   9   1     3881.85     4015.78     33.22 o 
  -3   9   1        3.40        5.83      3.26 o 
  -1   9   1      372.08      372.87      8.04 o 
   1   9   1       84.20       68.97      4.25 o 
   3   9   1       49.73       31.11      5.50 o 
   5   9   1      101.95       70.46      8.35 o 
   7   9   1       55.92       20.64      6.19 o 
   9   9   1      325.44      244.95     12.42 o 
  11   9   1      479.09      468.50     18.13 o 
  13   9   1      861.67      751.71     26.51 o 
  15   9   1      136.37      145.30     18.02 o 
 -16  10   1       17.38        9.32     13.20 o 
 -14  10   1        9.91        4.54     11.82 o 
 -12  10   1      499.39      493.06     20.70 o 
 -10  10   1      158.68       74.27      9.39 o 
  -8  10   1      892.04      838.88     19.33 o 
  -6  10   1      583.13      511.44     16.65 o 
  -4  10   1     1528.42     1615.59     15.46 o 
  -2  10   1      101.73      157.84      6.68 o 
   0  10   1      721.36      642.39     10.57 o 
   2  10   1        0.89       -0.22      2.90 o 
   4  10   1        4.36       -3.66      5.74 o 
   6  10   1      522.25      418.21     16.02 o 
   8  10   1      204.15      166.59     10.90 o 
  10  10   1        1.95        3.64      8.30 o 
  12  10   1        1.49      -13.91      9.27 o 
  14  10   1       61.85       82.72     14.84 o 
 -15  11   1       31.05       22.82     15.60 o 
 -13  11   1       31.67       23.35     11.50 o 
 -11  11   1       19.40        7.22      7.82 o 
  -9  11   1      628.39      771.48     19.93 o 
  -7  11   1      120.74       66.65      9.90 o 
  -5  11   1      690.03      671.88     18.50 o 
  -3  11   1      690.02      695.19     12.51 o 
  -1  11   1      553.82      627.31     14.30 o 
   1  11   1     1265.55     1226.85     18.52 o 
   3  11   1       29.82        2.77      6.59 o 
   5  11   1       60.54       42.51      8.41 o 
   7  11   1       10.77      -10.18      6.79 o 
   9  11   1       55.27       14.51      9.83 o 
  11  11   1        4.74       -4.11      8.37 o 
  13  11   1      159.54      150.42     16.06 o 
 -14  12   1      253.88      284.08     20.95 o 
 -12  12   1      232.90      234.24     17.09 o 
 -10  12   1       33.08       21.28      8.58 o 
  -8  12   1        1.36      -11.92      7.95 o 
  -6  12   1       40.84       19.28      9.19 o 
  -4  12   1      281.76      219.98     20.57 o 
  -2  12   1     3371.54     3307.75     40.30 o 
   0  12   1     7151.01     7101.58     56.05 o 
   2  12   1       34.83       21.68      8.65 o 
   4  12   1      207.62      175.89     12.27 o 
   6  12   1      216.95      201.95     15.26 o 
   8  12   1      258.29      163.16     11.59 o 
  10  12   1       79.27       61.98     10.54 o 
  12  12   1       25.99        8.47     11.29 o 
 -13  13   1        8.74        2.10     17.62 o 
 -11  13   1       90.75       86.89     12.74 o 
  -9  13   1        0.79       -5.27      9.08 o 
  -7  13   1        5.61      -12.55      8.36 o 
  -5  13   1        5.20       -6.33      8.61 o 
  -3  13   1     1919.13     2142.00     33.81 o 
  -1  13   1       63.82      138.99     13.42 o 
   1  13   1      151.46      170.12     14.66 o 
   3  13   1        7.48       -2.63      8.71 o 
   5  13   1       91.82       42.98     10.41 o 
   7  13   1      312.88      307.33     29.30 o 
   9  13   1        0.01        4.95     11.28 o 
  11  13   1       37.50       15.81     11.42 o 
 -12  14   1       12.17       10.02     16.64 o 
 -10  14   1        6.98       -7.22      9.74 o 
  -8  14   1      555.12      634.23     23.59 o 
  -6  14   1        6.36       22.90     12.91 o 
  -4  14   1       40.10       15.24     11.18 o 
  -2  14   1       36.00       34.59      8.84 o 
   0  14   1     4177.52     4575.99     46.56 o 
   2  14   1      196.00      135.28     10.40 o 
   4  14   1      128.25       76.75     11.78 o 
   6  14   1       35.56       57.13     14.38 o 
   8  14   1      158.58      138.66     13.63 o 
  10  14   1       42.45       44.68     10.27 o 
  -9  15   1        9.14       16.57     16.89 o 
  -7  15   1        7.21        6.86      9.58 o 
  -5  15   1      478.56      563.72     27.70 o 
  -3  15   1      360.54      344.45     21.45 o 
  -1  15   1        4.68       -9.18      8.70 o 
   1  15   1        1.94       -4.39      8.17 o 
   3  15   1        9.55        6.32     10.89 o 
   5  15   1        2.70       -2.39     10.04 o 
   7  15   1       28.45       41.18     16.56 o 
   9  15   1        0.68        0.99     16.07 o 
  -8  16   1       12.49        0.06     11.28 o 
  -6  16   1        5.49       -9.43     11.78 o 
  -4  16   1      131.37      136.35     13.43 o 
  -2  16   1        6.69        8.64     10.79 o 
   0  16   1      152.69      207.02     14.38 o 
   2  16   1       22.05       13.78     10.54 o 
   4  16   1       60.36       49.21     11.28 o 
   6  16   1      170.88      194.11     20.54 o 
  -5  17   1       32.18       42.20     12.68 o 
  -3  17   1      106.93      128.79     14.81 o 
  -1  17   1       42.00       43.38     13.30 o 
   1  17   1       35.97       38.97     12.13 o 
   3  17   1       48.38       29.26     13.81 o 
 -20   0   2       87.94       11.11     80.86 o 
 -18   0   2       96.26       76.07     36.28 o 
 -16   0   2     1669.34     1706.52     58.66 o 
 -14   0   2       50.80       37.57     11.37 o 
 -12   0   2      956.35      884.07     26.26 o 
 -10   0   2     5298.55     5173.01     44.61 o 
  -8   0   2        1.56       -3.08      3.46 o 
  -6   0   2     2504.37     2294.97     19.55 o 
  -4   0   2    29769.21    30176.38    150.54 o 
  -2   0   2     2348.35     2419.18     26.99 o 
   0   0   2      746.55      649.86      9.56 o 
   2   0   2     3672.79     3654.84     19.31 o 
   4   0   2    18461.62    18663.88     81.13 o 
   6   0   2     2275.93     2236.01     19.45 o 
   8   0   2     1262.79     1200.21     22.50 o 
  10   0   2       59.29       88.33     10.62 o 
  12   0   2      494.74      425.47     20.57 o 
  14   0   2      935.33      807.63     44.82 o 
  16   0   2      143.79       38.77     84.10 o 
  18   0   2       28.91       24.33     30.55 o 
 -19   1   2       36.41       43.64     31.11 o 
 -17   1   2      314.62      304.91     19.22 o 
 -15   1   2       82.37       34.32      9.68 o 
 -13   1   2       16.79       15.07      6.95 o 
 -11   1   2      670.00      865.07     14.77 o 
  -9   1   2     5698.89     5804.08     31.12 o 
  -7   1   2     1092.34     1338.10     10.76 o 
  -5   1   2       89.92       65.80      4.77 o 
  -3   1   2     5459.78     5176.13     20.22 o 
  -1   1   2     7363.38     7152.68     43.05 o 
   1   1   2    27027.04    24846.92     75.26 o 
   3   1   2      952.65     1011.30      6.43 o 
   5   1   2    16583.68    15988.50     58.64 o 
   7   1   2     3499.56     4011.40     25.79 o 
   9   1   2      517.15      574.57     13.32 o 
  11   1   2        0.49       -7.27      6.80 o 
  13   1   2        4.80      -11.45      7.64 o 
  15   1   2     1667.49     1751.43     43.86 o 
  17   1   2       15.22       10.60     19.29 o 
 -20   2   2        5.61       -6.01     25.35 o 
 -18   2   2       43.79        8.91     15.46 o 
 -16   2   2       34.93        8.31      9.85 o 
 -14   2   2       77.96       54.01      9.17 o 
 -12   2   2     1677.09     1757.31     20.77 o 
 -10   2   2      923.52      943.27     14.25 o 
  -8   2   2     1580.79     1546.10     14.17 o 
  -6   2   2     5026.39     4507.26     23.92 o 
  -4   2   2    13307.09    13221.60     44.20 o 
  -2   2   2      439.03      393.02      5.85 o 
   0   2   2      309.37      403.79      3.54 o 
   2   2   2     8068.73     8183.63     29.22 o 
   4   2   2     7858.14     7638.11     28.45 o 
   6   2   2        6.93        3.90      3.06 o 
   8   2   2      476.32      514.41      7.93 o 
  10   2   2       95.69       88.15      6.26 o 
  12   2   2     1703.19     1782.16     23.54 o 
  14   2   2        3.97       -2.80     10.81 o 
  16   2   2      174.34      164.11     26.02 o 
  18   2   2       33.44       69.65     25.80 o 
 -19   3   2      452.65      510.64     71.12 o 
 -17   3   2        8.81        0.17     11.38 o 
 -15   3   2       36.78       40.75      9.83 o 
 -13   3   2       13.77       21.86      7.75 o 
 -11   3   2       40.84       24.57      5.54 o 
  -9   3   2     1750.09     1879.46     17.44 o 
  -7   3   2     3426.13     3281.29     20.16 o 
  -5   3   2       32.72       50.03      3.28 o 
  -3   3   2     1331.14     1281.97     11.99 o 
  -1   3   2      974.25      914.98      6.30 o 
   1   3   2    19228.08    18602.61     58.03 o 
   3   3   2      326.80      474.10     10.85 o 
   5   3   2     1792.16     2295.20     14.16 o 
   7   3   2     2830.19     2936.07     18.95 o 
   9   3   2      202.28      159.48      6.23 o 
  11   3   2       40.46       24.42      5.75 o 
  13   3   2      813.95      808.32     24.06 o 
  15   3   2       30.85      -16.22     14.75 o 
  17   3   2       27.46        0.69     18.08 o 
 -18   4   2        1.48      -19.49     13.00 o 
 -16   4   2      169.53      164.21     18.51 o 
 -14   4   2     3514.63     3640.40     37.43 o 
 -12   4   2      318.22      262.40     10.57 o 
 -10   4   2       59.15       45.69      5.77 o 
  -8   4   2       12.31       -5.13      4.45 o 
  -6   4   2    24216.70    24696.36    121.06 o 
  -4   4   2     3930.88     4004.33     19.35 o 
  -2   4   2     6969.41     6459.80     24.41 o 
   0   4   2     9392.46     9478.49     33.99 o 
   2   4   2     5781.59     5770.17     23.56 o 
   4   4   2     2550.98     2559.44     14.52 o 
   6   4   2      359.74      402.28      6.10 o 
   8   4   2      582.79      475.85      8.30 o 
  10   4   2     1276.21     1145.75     13.61 o 
  12   4   2        0.06        8.60      9.27 o 
  14   4   2      228.86      232.96     15.22 o 
  16   4   2       23.97       -0.58     11.91 o 
  18   4   2        0.48       -9.55     20.08 o 
 -19   5   2        1.57      -22.48     14.98 o 
 -17   5   2      311.54      298.42     23.01 o 
 -15   5   2        4.11      -16.58     11.05 o 
 -13   5   2     3238.96     3268.03     42.81 o 
 -11   5   2      120.71       81.83      6.55 o 
  -9   5   2     3341.48     3341.47     24.64 o 
  -7   5   2      327.37      447.52      9.19 o 
  -5   5   2    18774.48    19735.61     76.92 o 
  -3   5   2      244.41      115.93      3.63 o 
  -1   5   2      280.69      282.56      4.55 o 
   1   5   2    21564.67    19904.63     89.82 o 
   3   5   2       13.93        9.95      2.42 o 
   5   5   2      578.43      578.60      6.34 o 
   7   5   2      434.90      488.21      9.57 o 
   9   5   2     2803.15     2841.26     19.60 o 
  11   5   2     3046.12     3234.94     36.78 o 
  13   5   2      774.30      763.23     20.44 o 
  15   5   2      347.79      326.59     25.89 o 
  17   5   2        0.01      -19.57     13.04 o 
 -18   6   2        0.02      -19.81     13.21 o 
 -16   6   2       61.02       38.57     13.31 o 
 -14   6   2     1818.32     1970.44     32.38 o 
 -12   6   2      584.19      546.97     22.59 o 
 -10   6   2       72.55       75.49      5.47 o 
  -8   6   2      790.08      802.64     12.24 o 
  -6   6   2    24668.39    26051.70    106.61 o 
  -4   6   2     2826.42     3096.63     17.11 o 
  -2   6   2      501.78      440.86      6.77 o 
   0   6   2     1953.03     2081.83     13.50 o 
   2   6   2    46503.44    47949.40    182.92 o 
   4   6   2     5613.35     5443.69     44.65 o 
   6   6   2     1263.30     1593.58     11.72 o 
   8   6   2       12.37       -1.07      3.83 o 
  10   6   2     9883.41     9745.16     67.77 o 
  12   6   2     1584.09     1836.88     28.98 o 
  14   6   2       72.24       65.41     10.98 o 
  16   6   2        1.96      -17.78     11.85 o 
 -17   7   2       88.22       87.08     17.48 o 
 -15   7   2       74.54       73.39     13.62 o 
 -13   7   2        3.45       -8.52      9.93 o 
 -11   7   2        1.86       -8.89      5.92 o 
  -9   7   2      946.80      852.14     10.98 o 
  -7   7   2     3995.54     4058.69     29.18 o 
  -5   7   2      977.02     1320.59     11.03 o 
  -3   7   2     2693.98     2483.02     17.19 o 
  -1   7   2       20.88       25.59      3.46 o 
   1   7   2     6400.75     7137.47     32.47 o 
   3   7   2     4593.89     5283.72     35.60 o 
   5   7   2     1117.71      955.20     13.55 o 
   7   7   2       56.14       55.01      3.78 o 
   9   7   2     1142.36     1248.85     16.02 o 
  11   7   2      411.70      458.21     20.59 o 
  13   7   2       19.62       -2.30      9.82 o 
  15   7   2       14.08       -4.88     12.50 o 
 -18   8   2       18.14        6.25     13.26 o 
 -16   8   2      382.24      380.89     23.86 o 
 -14   8   2       38.00       22.71     11.06 o 
 -12   8   2       25.46      -10.80      7.20 o 
 -10   8   2     2194.58     2358.25     20.85 o 
  -8   8   2     2181.87     2177.34     18.63 o 
  -6   8   2       72.32       76.72      4.46 o 
  -4   8   2       85.01      162.69      5.46 o 
  -2   8   2     6612.75     6778.48     36.45 o 
   0   8   2        9.06        9.12      3.67 o 
   2   8   2     5294.33     5963.27     34.71 o 
   4   8   2     2518.84     2427.16     24.28 o 
   6   8   2        0.04       20.76      5.02 o 
   8   8   2      878.44      879.71     14.81 o 
  10   8   2      172.93      207.21     11.58 o 
  12   8   2      379.31      473.10     24.68 o 
  14   8   2      382.22      420.85     29.45 o 
  16   8   2        8.40      -10.73     17.65 o 
 -17   9   2       97.46       75.15     18.03 o 
 -15   9   2       16.32       27.74     13.81 o 
 -13   9   2       88.19       87.24     10.24 o 
 -11   9   2       16.76        9.02      7.24 o 
  -9   9   2      203.45      249.64      8.12 o 
  -7   9   2       29.43       10.40      4.02 o 
  -5   9   2       20.97       16.73      3.87 o 
  -3   9   2      422.38      366.04      8.88 o 
  -1   9   2        4.92       -3.29      4.07 o 
   1   9   2        0.08       -3.33      3.24 o 
   3   9   2        1.49       -6.44      5.66 o 
   5   9   2       15.74       33.16      6.30 o 
   7   9   2        0.56      -12.50      8.33 o 
   9   9   2       98.43       30.44      7.98 o 
  11   9   2      110.21       66.44     10.85 o 
  13   9   2      284.60      302.40     17.50 o 
  15   9   2        4.21       10.89     19.95 o 
 -16  10   2      102.18      184.04     19.70 o 
 -14  10   2        6.12       -3.47     12.72 o 
 -12  10   2      972.49      926.09     32.05 o 
 -10  10   2      545.56      591.79     18.46 o 
  -8  10   2       47.46       52.57      8.34 o 
  -6  10   2      739.64      830.36     11.22 o 
  -4  10   2      561.19      436.76      8.58 o 
  -2  10   2     5841.91     5935.01     33.85 o 
   0  10   2       12.54       20.69      3.76 o 
   2  10   2       15.36       14.49      4.28 o 
   4  10   2      887.97      903.89     19.91 o 
   6  10   2      134.11      101.97     10.35 o 
   8  10   2      133.86       34.94      8.25 o 
  10  10   2       72.32       27.52      9.82 o 
  12  10   2        3.92      -11.51     11.45 o 
  14  10   2        1.83      -10.22     14.10 o 
 -15  11   2      256.87      257.18     19.82 o 
 -13  11   2      274.32      282.61     17.45 o 
 -11  11   2      168.62      113.39     11.03 o 
  -9  11   2     1002.42     1010.54     21.68 o 
  -7  11   2      342.68      314.68     14.39 o 
  -5  11   2      138.87       62.07      9.42 o 
  -3  11   2      671.23      683.73     15.52 o 
  -1  11   2     1765.41     1897.00     23.15 o 
   1  11   2     1293.33     1306.90     17.58 o 
   3  11   2       13.57      -11.71     11.79 o 
   5  11   2      158.31      129.41     13.31 o 
   7  11   2        1.24        5.73      7.71 o 
   9  11   2       21.85       26.28      9.32 o 
  11  11   2       45.32       31.20     11.18 o 
  13  11   2       41.99       38.43     23.86 o 
 -14  12   2       51.62       40.85     14.03 o 
 -12  12   2      135.46       93.58     11.47 o 
 -10  12   2       56.22       55.74     10.41 o 
  -8  12   2       14.45      -12.30      8.45 o 
  -6  12   2       36.13       -9.14      9.69 o 
  -4  12   2     1456.65     1509.12     23.58 o 
  -2  12   2       92.65      205.60     25.56 o 
   0  12   2        6.96       22.01     13.49 o 
   2  12   2        1.37       -9.65      6.43 o 
   4  12   2        2.20      -17.13     11.42 o 
   6  12   2        4.81       -8.02      7.98 o 
   8  12   2      161.62      160.29     13.13 o 
  10  12   2      142.45       98.18     11.45 o 
  12  12   2       61.94       35.52     20.51 o 
 -13  13   2       73.43       77.83     14.50 o 
 -11  13   2       27.43       14.54     11.34 o 
  -9  13   2      286.57      254.23     15.76 o 
  -7  13   2       73.34       51.03     11.27 o 
  -5  13   2        0.64       -8.89      6.69 o 
  -3  13   2     1162.64     1586.06     26.06 o 
  -1  13   2       81.96      110.26     12.42 o 
   1  13   2      793.62      797.51     19.95 o 
   3  13   2       23.46       -1.17      9.99 o 
   5  13   2      147.60      138.79     14.91 o 
   7  13   2       40.57       42.08     10.32 o 
   9  13   2       66.77       79.27     11.02 o 
  11  13   2       46.31       22.06     13.27 o 
 -12  14   2      205.96      214.21     17.73 o 
 -10  14   2      154.97      126.45     15.36 o 
  -8  14   2      164.28      153.37     13.51 o 
  -6  14   2      560.12      564.32     23.47 o 
  -4  14   2      882.12     1027.45     21.82 o 
  -2  14   2      552.36      593.97     21.04 o 
   0  14   2        8.48       25.64     10.08 o 
   2  14   2       54.97       71.18     12.39 o 
   4  14   2      103.14       65.93     11.46 o 
   6  14   2      281.30      188.04     17.36 o 
   8  14   2       17.98       38.83     11.33 o 
  10  14   2      215.36      211.91     15.63 o 
  -9  15   2      150.45      133.68     14.64 o 
  -7  15   2        9.34       -4.67     11.33 o 
  -5  15   2        5.67        2.79      9.50 o 
  -3  15   2        0.09       -2.47      9.07 o 
  -1  15   2        3.08       -6.94      9.46 o 
   1  15   2       59.23       33.26     10.83 o 
   3  15   2        2.18       -7.20      9.02 o 
   5  15   2       33.78       40.18     11.59 o 
   7  15   2       19.39       19.52     16.08 o 
   9  15   2       47.41       19.65     20.93 o 
  -8  16   2       65.90       59.49     14.65 o 
  -6  16   2        4.97       -6.71     10.04 o 
  -4  16   2      130.97      102.21     13.93 o 
  -2  16   2       45.53       44.01     12.28 o 
   0  16   2       23.97       43.51     11.89 o 
   2  16   2        0.15      -15.46     11.29 o 
   4  16   2       70.63       52.24     12.47 o 
   6  16   2       50.80       36.02     13.12 o 
  -5  17   2       32.73       24.02     12.07 o 
  -3  17   2        1.35        3.04     11.36 o 
  -1  17   2        1.33        2.03     11.92 o 
   1  17   2        2.35      -13.58     10.43 o 
   3  17   2       15.94        4.99     11.74 o 
 -19   1   3       25.27      -13.27     26.84 o 
 -17   1   3     1091.41     1297.82     28.14 o 
 -15   1   3      550.45      562.47     17.45 o 
 -13   1   3      836.92      795.78     16.66 o 
 -11   1   3     1994.40     1883.56     19.47 o 
  -9   1   3      801.22      662.29      9.97 o 
  -7   1   3     1799.84     1761.18     13.26 o 
  -5   1   3        0.71       56.31      3.71 o 
  -3   1   3     3242.43     2859.40     11.87 o 
  -1   1   3     4142.67     4222.56     15.57 o 
   1   1   3     2842.30     2495.73     11.03 o 
   3   1   3     5103.12     4951.05     20.09 o 
   5   1   3     1807.06     1729.35     11.73 o 
   7   1   3     2946.37     2514.60     19.22 o 
   9   1   3      290.27      299.26     11.41 o 
  11   1   3      186.92      182.41     10.48 o 
  13   1   3      381.63      278.74     20.20 o 
  15   1   3        3.81      -20.37     22.70 o 
  17   1   3        0.79      -20.79     17.90 o 
 -20   2   3       83.01       97.47     20.53 o 
 -18   2   3      553.35      644.93     25.02 o 
 -16   2   3      106.47       70.00     11.45 o 
 -14   2   3       51.81       30.34     10.12 o 
 -12   2   3     3951.67     4031.32     33.26 o 
 -10   2   3     1093.29      878.45     12.46 o 
  -8   2   3      369.79      280.68      7.46 o 
  -6   2   3     1165.95     1108.21     10.10 o 
  -4   2   3   188100.70   199441.97    790.88 o 
  -2   2   3     1333.55     1390.50      8.10 o 
   0   2   3     4077.78     4288.50     16.40 o 
   2   2   3     1302.36     1691.70      9.10 o 
   4   2   3     4614.23     4498.04     25.52 o 
   6   2   3     2181.11     2269.94     17.83 o 
   8   2   3        0.68       21.56      4.56 o 
  10   2   3       21.13       14.32      4.75 o 
  12   2   3       40.26       -7.70      9.64 o 
  14   2   3      170.78      139.65     17.06 o 
  16   2   3       88.26       48.21     27.86 o 
 -19   3   3      147.87      139.67     22.89 o 
 -17   3   3      257.63      256.15     16.05 o 
 -15   3   3      100.57       91.48     10.47 o 
 -13   3   3      208.44      191.67     12.35 o 
 -11   3   3      248.01      199.07      8.63 o 
  -9   3   3     2624.54     2406.10     18.59 o 
  -7   3   3      150.08      119.19      4.87 o 
  -5   3   3      585.16      542.43      6.33 o 
  -3   3   3       69.21       79.79      7.12 o 
  -1   3   3      189.99      122.49      4.68 o 
   1   3   3     4164.66     3360.19     13.98 o 
   3   3   3     5120.61     5029.62     23.32 o 
   5   3   3      401.43      353.06      7.11 o 
   7   3   3      325.06      241.70      7.60 o 
   9   3   3      133.73      108.73      5.60 o 
  11   3   3       93.10       81.36      8.57 o 
  13   3   3     1104.03      931.18     24.26 o 
  15   3   3      265.95      210.80     16.65 o 
  17   3   3       99.35      113.64     30.99 o 
 -20   4   3       13.75      -20.86     17.18 o 
 -18   4   3      139.63       88.37     20.67 o 
 -16   4   3        5.42       14.83     10.24 o 
 -14   4   3     1465.34     1512.86     27.47 o 
 -12   4   3     1224.16     1228.57     19.72 o 
 -10   4   3       60.46       56.73      6.88 o 
  -8   4   3      433.13      405.45      9.25 o 
  -6   4   3     8944.40     9261.99     42.59 o 
  -4   4   3     9014.96     8383.60     33.14 o 
  -2   4   3    11499.16    10105.83     37.70 o 
   0   4   3       60.26        9.38      2.66 o 
   2   4   3     8003.21     8199.41     33.33 o 
   4   4   3    11580.36    11590.43     51.55 o 
   6   4   3      456.25      513.05      8.70 o 
   8   4   3        2.34        0.54      4.19 o 
  10   4   3        0.29       38.58      6.86 o 
  12   4   3       14.08       49.29     10.60 o 
  14   4   3      151.06      101.72     15.33 o 
  16   4   3       78.52       71.20     15.29 o 
 -19   5   3       12.28       -7.34     14.70 o 
 -17   5   3       38.97       17.62     12.45 o 
 -15   5   3       46.20       35.67     11.43 o 
 -13   5   3     1311.53     1351.55     39.18 o 
 -11   5   3       12.03       12.38      4.94 o 
  -9   5   3      294.70      313.70      8.90 o 
  -7   5   3      839.38      869.42     11.24 o 
  -5   5   3     1312.13     1433.40     12.26 o 
  -3   5   3    10475.13    10643.77     44.49 o 
  -1   5   3     1662.94     1579.60     11.41 o 
   1   5   3      488.18      498.64      5.87 o 
   3   5   3     1005.65     1053.36      9.15 o 
   5   5   3     1242.13     1039.70     11.67 o 
   7   5   3      171.50      169.58      7.14 o 
   9   5   3      792.41      772.07     12.99 o 
  11   5   3      943.57     1006.19     20.04 o 
  13   5   3      169.74      158.84     13.20 o 
  15   5   3        4.20      -16.47     12.07 o 
  17   5   3       14.11        3.15     16.21 o 
 -18   6   3      180.72      155.81     24.47 o 
 -16   6   3        7.03       -7.96     11.04 o 
 -14   6   3        0.38        8.62     10.56 o 
 -12   6   3      938.10      874.22     22.96 o 
 -10   6   3     1527.25     1445.51     15.36 o 
  -8   6   3      289.26      283.34      8.93 o 
  -6   6   3     2709.49     2999.91     20.52 o 
  -4   6   3     5637.76     5870.58     28.64 o 
  -2   6   3     3462.60     3689.62     20.38 o 
   0   6   3      293.04      184.20      5.59 o 
   2   6   3     4379.55     4906.27     27.38 o 
   4   6   3     2422.63     2590.55     15.03 o 
   6   6   3        5.83       -1.51      3.65 o 
   8   6   3      269.83      317.78      9.30 o 
  10   6   3      229.03      474.75     24.32 o 
  12   6   3       54.94       79.06     11.47 o 
  14   6   3      196.10      184.11     13.98 o 
  16   6   3       35.35        4.73     14.66 o 
 -19   7   3       82.14       57.75     14.94 o 
 -17   7   3        2.24      -18.29     13.96 o 
 -15   7   3      160.74      149.69     13.25 o 
 -13   7   3      216.34      118.01     10.84 o 
 -11   7   3       44.85       48.08      6.14 o 
  -9   7   3        3.70       16.99      4.03 o 
  -7   7   3     6776.44     6987.07     49.81 o 
  -5   7   3      485.74      410.34      7.20 o 
  -3   7   3      145.11      136.22      6.54 o 
  -1   7   3     1421.84     1197.16     11.60 o 
   1   7   3     2031.85     2332.92     20.90 o 
   3   7   3     6684.10     6426.43     35.36 o 
   5   7   3        7.18        3.54      2.92 o 
   7   7   3     2630.12     2685.15     19.01 o 
   9   7   3       86.28      217.68     13.10 o 
  11   7   3      352.56      451.22     17.93 o 
  13   7   3        1.40       -6.25     10.16 o 
  15   7   3        2.31      -16.83     14.35 o 
 -18   8   3        3.85       11.47     13.22 o 
 -16   8   3      251.41      197.74     16.41 o 
 -14   8   3       23.82        8.78     10.48 o 
 -12   8   3      414.26      352.79     14.11 o 
 -10   8   3       81.52      115.40      7.51 o 
  -8   8   3      277.71      240.64      7.32 o 
  -6   8   3      627.40      545.61      7.79 o 
  -4   8   3     1083.33      958.90     11.17 o 
  -2   8   3      997.88      904.46     10.96 o 
   0   8   3     1141.21     1078.87     12.15 o 
   2   8   3      444.54      470.55      9.68 o 
   4   8   3     3835.48     3802.88     31.37 o 
   6   8   3        0.40       -0.41      5.79 o 
   8   8   3      399.43      532.60     15.66 o 
  10   8   3     1145.74     1333.14     20.35 o 
  12   8   3       95.16       96.10     10.38 o 
  14   8   3        0.26        6.40     13.32 o 
 -17   9   3      449.39      476.61     45.42 o 
 -15   9   3       43.58       41.42     13.48 o 
 -13   9   3       56.04       52.29      9.24 o 
 -11   9   3       21.45       10.48      7.01 o 
  -9   9   3       76.22       46.23      5.56 o 
  -7   9   3      820.69      906.03     10.58 o 
  -5   9   3       74.23       64.02      4.52 o 
  -3   9   3      227.87      317.98      8.93 o 
  -1   9   3     4120.43     3989.30     26.15 o 
   1   9   3     2427.82     2505.62     19.62 o 
   3   9   3        3.37        9.48      9.25 o 
   5   9   3      200.78      199.01     10.72 o 
   7   9   3      558.33      490.47     21.92 o 
   9   9   3      101.99      114.50     10.79 o 
  11   9   3      514.98      662.38     22.13 o 
  13   9   3      101.14       83.08     20.62 o 
  15   9   3      259.23      313.13     35.13 o 
 -16  10   3      617.67      787.06     31.89 o 
 -14  10   3       60.77       36.85     13.43 o 
 -12  10   3       22.51       18.82      7.66 o 
 -10  10   3        0.28       -7.98      5.56 o 
  -8  10   3        0.92       -6.20      4.13 o 
  -6  10   3      781.33      846.98     13.34 o 
  -4  10   3      669.05      598.76     11.66 o 
  -2  10   3      523.30      513.95     10.72 o 
   0  10   3      219.88      238.13      8.52 o 
   2  10   3      226.49      283.41     11.14 o 
   4  10   3      640.29      663.35     22.36 o 
   6  10   3      288.03      278.73     21.17 o 
   8  10   3      230.68      188.31     12.40 o 
  10  10   3       64.09       48.16      9.22 o 
  12  10   3       50.14       13.05     14.74 o 
  14  10   3       63.30       45.30     23.87 o 
 -15  11   3      183.68      159.23     22.67 o 
 -13  11   3      127.48       84.97     13.19 o 
 -11  11   3       32.79       24.10      8.76 o 
  -9  11   3        0.03      -10.87      7.24 o 
  -7  11   3      700.27      746.84     14.50 o 
  -5  11   3     3079.27     3035.59     28.75 o 
  -3  11   3      319.15      411.63     15.21 o 
  -1  11   3     5739.54     6013.22     41.44 o 
   1  11   3      951.44     1065.97     17.73 o 
   3  11   3       86.31       24.40      9.66 o 
   5  11   3        2.76       -4.82     10.11 o 
   7  11   3     2771.50     2736.16     38.86 o 
   9  11   3        0.01        0.43      9.83 o 
  11  11   3        9.06        6.40      9.89 o 
  13  11   3        6.97      -16.47     18.10 o 
 -14  12   3       20.42       13.51     10.82 o 
 -12  12   3       46.12       31.45     11.72 o 
 -10  12   3       20.01       -7.84      8.94 o 
  -8  12   3       58.81       56.48     10.65 o 
  -6  12   3       24.57        7.01      6.86 o 
  -4  12   3     5037.98     5143.09     48.32 o 
  -2  12   3      299.38      550.42     36.23 o 
   0  12   3     1708.37     1741.98     26.67 o 
   2  12   3       99.08       78.07     15.15 o 
   4  12   3     3510.49     3421.70     42.40 o 
   6  12   3       33.20       29.16      9.93 o 
   8  12   3       92.70      118.50     11.85 o 
  10  12   3      121.96       83.06     13.80 o 
  12  12   3       13.43      -20.19     33.13 o 
 -13  13   3       76.77       51.31     14.85 o 
 -11  13   3       12.43       -2.52     10.84 o 
  -9  13   3        4.09       -1.92      9.47 o 
  -7  13   3       53.74       22.70      9.38 o 
  -5  13   3      944.35     1055.39     21.06 o 
  -3  13   3     1302.36     1224.96     23.33 o 
  -1  13   3     4449.54     4421.22     54.50 o 
   1  13   3       42.69       12.30      9.23 o 
   3  13   3       28.65        7.18      9.77 o 
   5  13   3      143.06       67.89     12.86 o 
   7  13   3     1333.09     1194.31     28.05 o 
   9  13   3       15.65      -10.58     16.75 o 
  11  13   3        0.93       -8.98     44.02 o 
 -12  14   3        0.42       -8.77     11.14 o 
 -10  14   3       34.18       51.75     12.92 o 
  -8  14   3       26.61       20.13     10.07 o 
  -6  14   3      396.47      448.85     22.31 o 
  -4  14   3      840.91      769.37     21.01 o 
  -2  14   3      133.83      195.59     13.12 o 
   0  14   3      288.04      329.97     19.53 o 
   2  14   3      184.30      201.27     18.13 o 
   4  14   3      305.58      182.20     15.48 o 
   6  14   3      104.09       71.23     11.42 o 
   8  14   3        1.14      -19.41     20.70 o 
  10  14   3       25.26       35.57     13.56 o 
 -11  15   3      125.06      118.64     14.91 o 
  -9  15   3      124.69      121.01     15.47 o 
  -7  15   3       98.28       56.56     13.01 o 
  -5  15   3       66.54       80.64     13.73 o 
  -3  15   3      372.00      465.93     21.56 o 
  -1  15   3        0.73       19.39      9.60 o 
   1  15   3      128.15       94.67     12.86 o 
   3  15   3       50.31       26.39     11.52 o 
   5  15   3       31.53       38.48     14.93 o 
   7  15   3        2.72       -6.38     16.16 o 
  -8  16   3       43.11       55.44     13.27 o 
  -6  16   3      100.92       73.18     15.54 o 
  -4  16   3        0.56       -3.80     11.86 o 
  -2  16   3      107.47       94.07     11.74 o 
   0  16   3       38.80       17.05     11.89 o 
   2  16   3       13.15        2.98     10.74 o 
   4  16   3      208.23      194.47     15.76 o 
   6  16   3        6.85        2.38     11.07 o 
  -5  17   3        3.56       37.35     13.37 o 
  -3  17   3        0.02       15.40     11.17 o 
  -1  17   3        5.43       -3.11     10.97 o 
   1  17   3       19.96        6.38     10.77 o 
 -20   0   4       29.13       -9.54     46.72 o 
 -18   0   4      262.19      399.96     36.69 o 
 -16   0   4       87.39       59.23     13.87 o 
 -14   0   4      105.73      115.27     12.95 o 
 -12   0   4      112.55       94.85     11.04 o 
 -10   0   4      620.21      466.71     13.33 o 
  -8   0   4     4299.58     4285.93     35.74 o 
  -6   0   4      943.75      935.67     11.39 o 
  -4   0   4   159356.53   171478.67    773.77 o 
  -2   0   4    84988.56    82337.55    376.42 o 
   0   0   4    21688.40    19671.79     78.06 o 
   2   0   4    12620.15    12107.61     60.44 o 
   4   0   4    40937.40    41813.32    196.24 o 
   6   0   4     9385.29    10085.82     61.35 o 
   8   0   4      113.94       82.64      7.57 o 
  10   0   4      909.80      796.02     25.18 o 
  12   0   4       47.00       16.25     16.70 o 
  14   0   4       19.00       24.76     35.06 o 
  16   0   4      290.96      243.79     44.61 o 
 -21   1   4        0.48      -16.57     22.76 o 
 -19   1   4       28.09       28.11     20.45 o 
 -17   1   4      536.91      552.07     32.76 o 
 -15   1   4      338.37      324.49     16.80 o 
 -13   1   4       50.59       27.79      5.15 o 
 -11   1   4        0.42       -2.41      3.84 o 
  -9   1   4        1.83       -4.30      2.86 o 
  -7   1   4     4884.77     4602.08     23.90 o 
  -5   1   4    85064.57    85670.48    283.79 o 
  -3   1   4    81154.37    83595.44    260.49 o 
  -1   1   4    16887.99    15632.08     45.94 o 
   1   1   4     1971.09     1722.66     10.17 o 
   3   1   4     5700.68     5573.06     23.69 o 
   5   1   4    25057.55    27667.13    144.55 o 
   7   1   4     5642.67     6112.38     32.76 o 
   9   1   4      107.41      113.28      6.59 o 
  11   1   4       84.85       99.97      9.94 o 
  13   1   4       52.92       35.71     18.51 o 
  15   1   4       30.55        1.54     21.96 o 
 -20   2   4        0.27      -26.00     17.33 o 
 -18   2   4      600.43      792.72     33.13 o 
 -16   2   4      312.28      340.76     24.48 o 
 -14   2   4      502.03      472.18     18.72 o 
 -12   2   4     4144.53     4310.20     33.20 o 
 -10   2   4     3176.70     3154.20     23.29 o 
  -8   2   4      145.22       62.78      4.22 o 
  -6   2   4     5603.08     5609.97     27.85 o 
  -4   2   4   127677.86   134802.05    449.58 o 
  -2   2   4     7128.34     7570.36     37.90 o 
   0   2   4      293.10      243.48      4.53 o 
   2   2   4    12062.04    11063.28     42.99 o 
   4   2   4      705.85      725.11      7.90 o 
   6   2   4       48.96       12.72      3.39 o 
   8   2   4     1244.61     1169.60     14.71 o 
  10   2   4      280.77      236.08     10.57 o 
  12   2   4      239.96      217.34     13.54 o 
  14   2   4        2.17      -35.10     23.40 o 
  16   2   4        3.07       -3.59     30.55 o 
 -19   3   4       54.37       53.40     14.54 o 
 -17   3   4      307.83      287.75     18.19 o 
 -15   3   4     1606.41     1534.62     29.81 o 
 -13   3   4      237.02      196.15     11.19 o 
 -11   3   4    11682.61    12004.48     61.23 o 
  -9   3   4    11008.87    11678.85     56.12 o 
  -7   3   4     4198.19     4528.11     24.07 o 
  -5   3   4     2370.45     2495.34     15.08 o 
  -3   3   4    36980.96    36620.07    114.76 o 
  -1   3   4     8281.30     8113.10     31.42 o 
   1   3   4      385.91      272.25      5.36 o 
   3   3   4     2101.36     2102.62     14.13 o 
   5   3   4       54.93        2.02      3.24 o 
   7   3   4     1844.03     1899.45     17.09 o 
   9   3   4       12.04       16.13      6.09 o 
  11   3   4      108.50       82.41      9.88 o 
  13   3   4      572.60      549.35     19.39 o 
  15   3   4       59.92       50.56     17.89 o 
 -20   4   4       35.11       34.50     17.99 o 
 -18   4   4       75.58       42.94     16.53 o 
 -16   4   4       18.97       26.06     10.30 o 
 -14   4   4      744.11      758.29     24.14 o 
 -12   4   4      208.73      212.27      8.98 o 
 -10   4   4      271.01      337.11      9.49 o 
  -8   4   4        0.06       33.37      4.42 o 
  -6   4   4       48.89       75.65      4.20 o 
  -4   4   4    10152.74    10764.47     39.01 o 
  -2   4   4       40.77       23.97      2.61 o 
   0   4   4        9.94        8.06      3.25 o 
   2   4   4       74.14       73.02      3.64 o 
   4   4   4     4327.00     4071.88     24.34 o 
   6   4   4      167.59      155.41      6.30 o 
   8   4   4      486.62      406.51     10.76 o 
  10   4   4     2230.10     2267.95     26.21 o 
  12   4   4        6.51       14.86     10.20 o 
  14   4   4      137.40      110.18     16.78 o 
  16   4   4       60.13       57.36     19.57 o 
 -19   5   4      138.73      150.65     22.39 o 
 -17   5   4       70.71       25.53     13.54 o 
 -15   5   4      167.77      166.19     14.83 o 
 -13   5   4      157.71      150.75     13.32 o 
 -11   5   4      121.86      124.13      7.45 o 
  -9   5   4      617.83      495.17     10.71 o 
  -7   5   4     3979.91     4084.99     27.36 o 
  -5   5   4     2058.58     2171.21     14.08 o 
  -3   5   4     1633.35     1562.48     11.57 o 
  -1   5   4     9456.62     9455.93     42.44 o 
   1   5   4     9462.06    10560.12     47.08 o 
   3   5   4      905.55      873.88     11.14 o 
   5   5   4     1077.50     1162.59     13.32 o 
   7   5   4      198.75      233.39      8.63 o 
   9   5   4    15355.80    15726.02     79.44 o 
  11   5   4      277.50      252.41     14.25 o 
  13   5   4      268.21      246.88     22.02 o 
  15   5   4       15.32       -1.73     16.60 o 
 -18   6   4      153.61      129.11     21.05 o 
 -16   6   4       13.54       -1.84     11.69 o 
 -14   6   4      189.60      155.16     14.13 o 
 -12   6   4     1072.93     1046.96     19.51 o 
 -10   6   4     2404.44     2379.99     21.44 o 
  -8   6   4       17.50       18.37      3.91 o 
  -6   6   4      546.41      456.00      8.52 o 
  -4   6   4     3472.22     3323.34     20.47 o 
  -2   6   4      202.55      158.92      5.48 o 
   0   6   4      296.18      163.15      6.05 o 
   2   6   4     3802.28     3683.88     22.70 o 
   4   6   4     1387.13     1380.01     12.92 o 
   6   6   4     1679.98     1464.20     15.45 o 
   8   6   4     1296.82     1279.40     18.48 o 
  10   6   4     1822.68     2070.95     24.95 o 
  12   6   4      258.66      198.45     13.28 o 
  14   6   4        7.92      -12.00     12.15 o 
  16   6   4      122.68      107.52     20.63 o 
 -19   7   4        0.41      -20.58     13.72 o 
 -17   7   4       98.64       73.74     15.24 o 
 -15   7   4      696.17      767.99     31.21 o 
 -13   7   4      109.22       93.93     10.62 o 
 -11   7   4      868.38      884.70     18.69 o 
  -9   7   4       47.84       43.30      4.77 o 
  -7   7   4      340.76      383.62      9.43 o 
  -5   7   4      959.29     1051.46     10.32 o 
  -3   7   4      928.07     1129.75     11.84 o 
  -1   7   4      186.55      199.18      6.44 o 
   1   7   4     2619.28     3234.15     21.67 o 
   3   7   4     4202.31     4383.15     26.76 o 
   5   7   4      530.04      470.18      7.73 o 
   7   7   4      313.50      369.30     10.36 o 
   9   7   4     5713.92     5868.89     41.63 o 
  11   7   4      835.79      904.97     21.18 o 
  13   7   4      434.82      608.15     22.66 o 
  15   7   4       51.54       61.64     16.80 o 
 -18   8   4      506.40      592.16     36.24 o 
 -16   8   4       29.56       39.87     12.05 o 
 -14   8   4      489.29      427.58     25.03 o 
 -12   8   4      972.30     1001.74     19.82 o 
 -10   8   4     1984.14     1979.77     23.68 o 
  -8   8   4      352.82      304.76      8.87 o 
  -6   8   4      726.22      759.26      9.20 o 
  -4   8   4      247.27      224.28      7.32 o 
  -2   8   4     1307.77     1170.36     12.54 o 
   0   8   4      867.31      960.74     11.87 o 
   2   8   4     1189.30     1155.63     17.14 o 
   4   8   4        3.34       16.24      4.09 o 
   6   8   4      337.80      265.35     11.23 o 
   8   8   4      994.02     1003.85     17.56 o 
  10   8   4      670.17      768.26     18.38 o 
  12   8   4        2.01       -0.29     11.30 o 
  14   8   4        9.78       -4.10     19.14 o 
 -17   9   4       23.48       53.02     12.73 o 
 -15   9   4     1397.43     1550.13     49.13 o 
 -13   9   4      193.33      191.29     12.69 o 
 -11   9   4      156.25       94.49      8.34 o 
  -9   9   4       13.53       14.96      6.41 o 
  -7   9   4     1718.90     1635.05     17.54 o 
  -5   9   4       71.68       66.16      4.72 o 
  -3   9   4      450.18      545.19     10.39 o 
  -1   9   4      729.40      623.52     10.33 o 
   1   9   4        0.78        9.09      4.42 o 
   3   9   4      589.39      640.39      9.56 o 
   5   9   4     1247.33     1150.81     24.93 o 
   7   9   4       92.00       50.90     10.86 o 
   9   9   4      526.42      498.79     13.49 o 
  11   9   4       26.22       25.16     11.63 o 
  13   9   4      340.49      330.23     37.83 o 
 -16  10   4       82.29       61.01     16.76 o 
 -14  10   4        0.01       30.47     13.07 o 
 -12  10   4      512.64      354.45     14.61 o 
 -10  10   4      298.93      290.79     11.96 o 
  -8  10   4       58.09       23.93      6.99 o 
  -6  10   4      351.54      314.95     12.62 o 
  -4  10   4     2365.14     2190.88     20.32 o 
  -2  10   4       31.46       25.95      5.17 o 
   0  10   4        0.22       -5.58      3.72 o 
   2  10   4      700.96      728.14     14.16 o 
   4  10   4      573.16      629.59     26.47 o 
   6  10   4      258.94      174.78     11.74 o 
   8  10   4       89.18       39.68      9.57 o 
  10  10   4      166.61      165.11     13.93 o 
  12  10   4       12.39      -15.69     19.08 o 
 -15  11   4      189.44      159.94     15.77 o 
 -13  11   4      100.59       76.74     11.91 o 
 -11  11   4        7.22       -6.71      9.57 o 
  -9  11   4       20.59       -5.54      6.18 o 
  -7  11   4       10.03        4.62      6.85 o 
  -5  11   4     1017.58      989.06     19.19 o 
  -3  11   4       40.15       66.11      9.97 o 
  -1  11   4      286.18      304.61     13.37 o 
   1  11   4        5.81       -5.13      7.23 o 
   3  11   4        1.08      -11.02      7.35 o 
   5  11   4      482.25      301.05     26.78 o 
   7  11   4        3.63        9.49     11.29 o 
   9  11   4      106.54       86.03     12.23 o 
  11  11   4       32.49      -17.04     23.45 o 
  13  11   4       12.96      -26.26     24.40 o 
 -14  12   4       16.75        4.17     13.92 o 
 -12  12   4      153.45      130.57     13.89 o 
 -10  12   4        4.97      -11.83      9.01 o 
  -8  12   4       14.01        6.52      6.85 o 
  -6  12   4        0.37       -5.70      6.69 o 
  -4  12   4     1587.28     1804.90     35.07 o 
  -2  12   4      297.28      221.62     20.99 o 
   0  12   4       72.47       22.25      9.85 o 
   2  12   4      473.82      596.65     16.46 o 
   4  12   4      874.99      925.30     28.62 o 
   6  12   4      105.04       97.05     15.62 o 
   8  12   4        3.70        7.99     10.52 o 
  10  12   4       11.33       -7.33     14.99 o 
  12  12   4        2.55      -30.63     26.40 o 
 -13  13   4        5.74      -11.17     12.25 o 
 -11  13   4        0.15      -11.49     14.77 o 
  -9  13   4       25.52       26.58     10.12 o 
  -7  13   4       14.40       14.60      7.78 o 
  -5  13   4      239.58      294.20     20.71 o 
  -3  13   4     1406.03     1476.89     26.09 o 
  -1  13   4        6.15       -9.10      9.14 o 
   1  13   4        0.02      -12.48      8.32 o 
   3  13   4      345.05      400.13     28.19 o 
   5  13   4       45.96       26.57     10.21 o 
   7  13   4        0.30        3.67     11.91 o 
   9  13   4       77.04       48.65     19.35 o 
 -12  14   4       51.86       59.14     15.52 o 
 -10  14   4      254.16      216.01     17.80 o 
  -8  14   4      244.22      296.74     18.51 o 
  -6  14   4       58.50       82.99     11.93 o 
  -4  14   4      108.82      184.52     16.55 o 
  -2  14   4      629.40      679.91     20.39 o 
   0  14   4       19.52       25.51      9.51 o 
   2  14   4      108.44       57.09     11.96 o 
   4  14   4       22.67       -1.65     10.80 o 
   6  14   4       44.37       25.75     11.17 o 
   8  14   4        2.60      -21.95     22.78 o 
 -11  15   4        0.02        6.07     11.45 o 
  -9  15   4      181.20      217.67     18.32 o 
  -7  15   4      216.84      211.57     18.58 o 
  -5  15   4        5.86       14.94     11.11 o 
  -3  15   4      904.33      949.02     25.57 o 
  -1  15   4      197.71      215.32     18.46 o 
   1  15   4       11.39       18.05     11.60 o 
   3  15   4        2.21      -15.08     11.83 o 
   5  15   4       43.51       28.04     16.31 o 
   7  15   4      121.24       88.17     21.35 o 
  -8  16   4        1.89       -4.09     12.97 o 
  -6  16   4        4.37        1.46     11.85 o 
  -4  16   4        4.99       -4.00     11.05 o 
  -2  16   4      348.52      343.16     26.20 o 
   0  16   4        2.06      -12.56     11.54 o 
   2  16   4       84.44      108.46     15.48 o 
   4  16   4        0.07       18.62     11.99 o 
  -5  17   4      107.86      159.23     17.41 o 
  -3  17   4        4.13        7.74     10.63 o 
  -1  17   4       54.58       47.38     12.99 o 
   1  17   4       39.64        9.90     12.19 o 
 -21   1   5        4.41       26.30     20.33 o 
 -19   1   5       21.61       13.45     17.40 o 
 -17   1   5       23.86       -6.03     11.16 o 
 -15   1   5     1033.95     1117.64     24.51 o 
 -13   1   5      476.49      460.37     13.14 o 
 -11   1   5     1373.04     1507.48     17.09 o 
  -9   1   5     3531.97     3603.08     22.77 o 
  -7   1   5        7.92        5.05      2.13 o 
  -5   1   5    33597.69    32997.97    110.34 o 
  -3   1   5   120902.48   124530.20    492.15 o 
  -1   1   5    34897.39    33869.03     96.33 o 
   1   1   5       23.18       20.02      2.73 o 
   3   1   5      306.26      255.08      7.59 o 
   5   1   5     8189.30     7597.28     36.43 o 
   7   1   5      450.85      520.15     10.22 o 
   9   1   5      134.52       90.60      7.95 o 
  11   1   5      422.79      382.78     20.14 o 
  13   1   5       41.72        4.08     24.55 o 
  15   1   5      353.86      421.02     27.22 o 
 -20   2   5        7.89        6.05     15.27 o 
 -18   2   5     1287.38     1389.79     30.65 o 
 -16   2   5      380.56      367.70     18.04 o 
 -14   2   5        2.19       -9.13      7.88 o 
 -12   2   5      872.27      883.20     16.40 o 
 -10   2   5     1867.93     1869.33     20.33 o 
  -8   2   5    14063.82    13609.48     63.90 o 
  -6   2   5     1595.31     1886.78     15.36 o 
  -4   2   5      477.63      726.18      9.41 o 
  -2   2   5    59784.74    62994.98    211.90 o 
   0   2   5    16698.95    17287.73     59.91 o 
   2   2   5    10521.18    10256.46     42.97 o 
   4   2   5       95.97      177.62      8.35 o 
   6   2   5        8.21       13.09      3.17 o 
   8   2   5      454.95      461.01     12.03 o 
  10   2   5      146.81       92.34      8.95 o 
  12   2   5      254.15      214.19     17.51 o 
  14   2   5      204.06      216.52     18.01 o 
 -21   3   5       22.14       -9.65     17.51 o 
 -19   3   5       15.00       31.16     16.50 o 
 -17   3   5      725.22      790.09     35.47 o 
 -15   3   5      942.37     1058.80     24.82 o 
 -13   3   5      298.13      321.06     13.71 o 
 -11   3   5      132.26      106.00      6.92 o 
  -9   3   5     4110.42     4317.96     28.87 o 
  -7   3   5      496.56      460.84      7.87 o 
  -5   3   5     8096.31     7957.81     33.53 o 
  -3   3   5    10203.66    10299.53     38.65 o 
  -1   3   5     5695.41     5218.54     25.66 o 
   1   3   5      777.42      996.63     11.03 o 
   3   3   5      979.11     1059.54     11.22 o 
   5   3   5      189.53      205.20      6.78 o 
   7   3   5       96.07       64.57      5.71 o 
   9   3   5      900.42      920.38     17.52 o 
  11   3   5       69.68       27.30      9.90 o 
  13   3   5        0.02      -14.35     14.86 o 
  15   3   5        0.37       -8.98     32.34 o 
 -20   4   5       98.89      105.17     21.22 o 
 -18   4   5      166.00      132.42     15.07 o 
 -16   4   5      345.83      502.22     24.67 o 
 -14   4   5      922.60     1059.50     28.00 o 
 -12   4   5     2538.95     2449.45     22.67 o 
 -10   4   5     3905.92     3844.43     27.00 o 
  -8   4   5      391.49      461.81      8.54 o 
  -6   4   5     3997.72     4047.08     23.89 o 
  -4   4   5     1464.60     1475.95     10.34 o 
  -2   4   5      245.82      268.37      5.86 o 
   0   4   5     3004.56     3099.52     20.03 o 
   2   4   5     3968.17     4756.09     24.86 o 
   4   4   5       65.14       61.25      4.35 o 
   6   4   5        3.91        3.19      4.13 o 
   8   4   5     4470.94     4612.30     33.55 o 
  10   4   5      104.89      120.92     11.00 o 
  12   4   5       73.75       80.00     13.26 o 
  14   4   5       43.56       11.13     28.17 o 
  16   4   5      146.71      206.82     21.93 o 
 -19   5   5        7.37      -19.14     13.04 o 
 -17   5   5       33.14        7.03     12.47 o 
 -15   5   5      203.92      151.60     13.77 o 
 -13   5   5       13.72        9.90      7.67 o 
 -11   5   5      133.59       92.11      6.06 o 
  -9   5   5     2072.73     1953.56     16.82 o 
  -7   5   5      221.16      353.42      8.87 o 
  -5   5   5     4445.34     4478.44     21.35 o 
  -3   5   5       25.50       46.80      3.40 o 
  -1   5   5    12118.97    12631.11     53.90 o 
   1   5   5     9204.23     9280.84     41.91 o 
   3   5   5     1115.63      949.33     11.24 o 
   5   5   5     1113.53     1089.35     13.16 o 
   7   5   5       86.07      115.11      6.67 o 
   9   5   5     4403.98     4283.38     36.32 o 
  11   5   5       70.95       54.95     12.23 o 
  13   5   5      149.20      107.14     19.01 o 
  15   5   5      113.44      110.25     22.91 o 
 -20   6   5       75.63       68.60     17.66 o 
 -18   6   5       22.52      -16.48     13.40 o 
 -16   6   5        3.78      -16.63     11.09 o 
 -14   6   5       77.17       78.90     11.29 o 
 -12   6   5       26.62       31.48      7.94 o 
 -10   6   5      577.50      489.61     10.51 o 
  -8   6   5      526.79      458.62      9.12 o 
  -6   6   5      440.00      446.10      8.46 o 
  -4   6   5       38.62       37.17      3.55 o 
  -2   6   5      436.53      450.76      8.07 o 
   0   6   5     1251.97     1146.22     11.49 o 
   2   6   5      284.87      369.89     10.45 o 
   4   6   5      100.83      129.46      6.16 o 
   6   6   5      479.19      430.25     10.66 o 
   8   6   5     1250.33     1392.50     32.01 o 
  10   6   5       45.21       52.78      9.62 o 
  12   6   5       47.49       48.18     11.99 o 
  14   6   5        0.60        1.23     16.38 o 
 -19   7   5       10.52       -2.88     13.98 o 
 -17   7   5      224.63      243.49     22.94 o 
 -15   7   5       11.52        5.67     10.70 o 
 -13   7   5      607.69      602.12     19.18 o 
 -11   7   5        0.93       -7.12      5.24 o 
  -9   7   5     2281.68     2487.55     20.39 o 
  -7   7   5     1550.72     1593.79     15.34 o 
  -5   7   5     3168.02     3113.97     21.83 o 
  -3   7   5     7098.85     7188.95     36.39 o 
  -1   7   5        8.00       -3.37      3.62 o 
   1   7   5     3024.09     3471.15     23.68 o 
   3   7   5     1085.99     1200.54     14.07 o 
   5   7   5     1325.30     1327.07     14.26 o 
   7   7   5     1774.00     1860.31     22.67 o 
   9   7   5     4910.88     5129.62     40.82 o 
  11   7   5       32.91       55.19     10.81 o 
  13   7   5        1.13       -6.04     19.57 o 
  15   7   5      197.61      194.62     22.90 o 
 -18   8   5        0.30       -0.05     12.49 o 
 -16   8   5      222.56      239.45     21.65 o 
 -14   8   5        6.42      -14.42      9.61 o 
 -12   8   5        5.56       -7.51      7.78 o 
 -10   8   5      358.34      292.04     11.63 o 
  -8   8   5        0.59        7.47      4.28 o 
  -6   8   5      270.64      283.69      5.53 o 
  -4   8   5     1595.25     1519.20     15.34 o 
  -2   8   5     1021.48     1031.02     12.47 o 
   0   8   5        0.25        4.80      3.96 o 
   2   8   5     1784.78     1751.20     15.47 o 
   4   8   5      456.22      472.64      7.04 o 
   6   8   5     3014.62     2929.11     31.10 o 
   8   8   5     2669.59     2879.80     33.53 o 
  10   8   5       68.57       44.89      9.64 o 
  12   8   5       75.70       83.48     18.43 o 
  14   8   5      226.94      195.08     38.17 o 
 -17   9   5       47.00       55.09     14.19 o 
 -15   9   5      546.41      696.96     44.79 o 
 -13   9   5      413.37      436.68     17.03 o 
 -11   9   5      676.22      672.10     16.94 o 
  -9   9   5      342.98      330.85     12.01 o 
  -7   9   5        4.92        1.92      4.84 o 
  -5   9   5     1896.42     1982.45     19.32 o 
  -3   9   5      179.14      169.03      6.98 o 
  -1   9   5     1166.95     1275.07     14.20 o 
   1   9   5      168.83      151.94      9.49 o 
   3   9   5       18.37       17.37      4.59 o 
   5   9   5      212.83      152.73     11.19 o 
   7   9   5      536.24      613.99     16.81 o 
   9   9   5      687.29      690.63     16.91 o 
  11   9   5       62.80       75.30     19.91 o 
  13   9   5        0.50       -8.31     21.00 o 
 -16  10   5       15.20       11.11     13.44 o 
 -14  10   5        6.98       34.75     10.25 o 
 -12  10   5       48.43       41.67      9.04 o 
 -10  10   5       63.45       35.08      7.67 o 
  -8  10   5      809.16      758.42     16.19 o 
  -6  10   5      420.92      402.52     13.61 o 
  -4  10   5     1767.56     1817.50     18.68 o 
  -2  10   5     1746.83     1648.18     17.59 o 
   0  10   5      106.37       76.99      7.45 o 
   2  10   5       12.69       24.88      5.19 o 
   4  10   5       24.49       23.61      8.33 o 
   6  10   5      298.93      244.28     16.11 o 
   8  10   5       71.61       39.73      9.49 o 
  10  10   5       72.81       59.85     11.79 o 
  12  10   5        5.74      -10.66     15.55 o 
 -15  11   5        1.09      -15.67     12.04 o 
 -13  11   5        5.23       -7.08     10.18 o 
 -11  11   5       45.01        0.38      7.52 o 
  -9  11   5       95.03       89.08      9.24 o 
  -7  11   5       14.81        7.42      7.12 o 
  -5  11   5     1740.15     1583.52     24.17 o 
  -3  11   5      334.45      333.64     22.52 o 
  -1  11   5     1020.99     1052.25     20.25 o 
   1  11   5      395.61      399.23     16.50 o 
   3  11   5        0.04       -2.82      9.33 o 
   5  11   5       32.72       49.56      9.23 o 
   7  11   5       13.47       -3.05      8.89 o 
   9  11   5       91.62      132.22     18.39 o 
  11  11   5        0.78      -29.34     19.56 o 
 -14  12   5       26.78       27.04     12.59 o 
 -12  12   5      306.53      272.07     17.27 o 
 -10  12   5       76.99       36.70     11.37 o 
  -8  12   5        5.74        0.15      7.54 o 
  -6  12   5       14.51        1.06      8.80 o 
  -4  12   5     4642.87     4976.09     63.54 o 
  -2  12   5     1666.66     1604.02     27.83 o 
   0  12   5      895.88      706.44     20.99 o 
   2  12   5        2.88        8.77      6.44 o 
   4  12   5      558.48      480.61     25.67 o 
   6  12   5        4.65       12.19     10.36 o 
   8  12   5      284.31      195.41     15.67 o 
  10  12   5       89.08       90.82     31.11 o 
 -13  13   5        7.59      -19.34     12.89 o 
 -11  13   5        5.50       16.03     13.56 o 
  -9  13   5        1.01       -2.27     10.80 o 
  -7  13   5       40.40       54.35      9.47 o 
  -5  13   5      519.83      596.90     18.97 o 
  -3  13   5        4.68       12.84     10.19 o 
  -1  13   5      102.23       32.24      9.49 o 
   1  13   5      140.75      139.26     12.90 o 
   3  13   5       20.19       32.25     10.32 o 
   5  13   5      101.47      104.23     14.94 o 
   7  13   5        7.49        4.55     19.69 o 
   9  13   5       46.31       56.41     18.98 o 
 -12  14   5       66.85       80.80     14.04 o 
 -10  14   5       10.13        8.22     12.49 o 
  -8  14   5       23.10       38.59     12.58 o 
  -6  14   5      419.52      506.54     21.39 o 
  -4  14   5      191.08      165.28     11.76 o 
  -2  14   5      158.57      165.98     12.17 o 
   0  14   5      178.64      200.23     17.23 o 
   2  14   5      285.56      270.43     19.13 o 
   4  14   5      126.24      101.81     14.58 o 
   6  14   5        4.35       -7.49     11.69 o 
   8  14   5       74.71       82.85     20.42 o 
 -11  15   5       63.66       85.53     15.54 o 
  -9  15   5       65.52       86.60     14.54 o 
  -7  15   5       47.14       70.84     14.00 o 
  -5  15   5      303.07      283.84     18.08 o 
  -3  15   5       15.05       42.15     10.27 o 
  -1  15   5       55.08       35.68     10.93 o 
   1  15   5        4.29      -11.53     10.00 o 
   3  15   5        9.16        7.72     11.86 o 
   5  15   5      128.23      106.16     18.91 o 
  -8  16   5      105.33       83.32     14.66 o 
  -6  16   5       38.44       76.19     14.10 o 
  -4  16   5      124.21      121.04     12.73 o 
  -2  16   5        0.12       -4.12     12.13 o 
   0  16   5      129.65      129.24     14.64 o 
   2  16   5       84.84       94.78     14.46 o 
   4  16   5       24.18       44.16     14.08 o 
  -3  17   5      131.29       99.29     17.02 o 
  -1  17   5        0.18      -19.27     12.85 o 
 -20   0   6        1.85      -35.32     40.72 o 
 -18   0   6        4.80      -19.33     26.71 o 
 -16   0   6       31.75       16.05     11.53 o 
 -14   0   6       11.03        2.59      9.26 o 
 -12   0   6     1138.67     1338.13     22.88 o 
 -10   0   6       41.85       32.70      4.71 o 
  -8   0   6    10872.79    11002.87     79.71 o 
  -6   0   6    10904.48    11506.79     71.57 o 
  -4   0   6     7827.70     7530.17     49.45 o 
  -2   0   6     2406.62     2238.68     18.81 o 
   0   0   6   112011.00   114891.67    577.87 o 
   2   0   6    14639.46    15040.96     95.56 o 
   4   0   6     8408.01     9264.40     59.28 o 
   6   0   6      913.16     1117.55     18.80 o 
   8   0   6     4629.00     4423.92     52.42 o 
  10   0   6      912.93     1087.89     29.74 o 
  12   0   6      640.25      544.56     32.49 o 
  14   0   6       14.40       18.87     20.33 o 
 -21   1   6       40.20        9.03     27.67 o 
 -19   1   6      391.97      512.83     35.79 o 
 -17   1   6       58.27       27.79      9.67 o 
 -15   1   6       59.42       34.25     10.51 o 
 -13   1   6        2.14       -8.49      5.66 o 
 -11   1   6      132.89       84.74      5.20 o 
  -9   1   6      108.32       69.67      5.30 o 
  -7   1   6      338.72      273.61      6.28 o 
  -5   1   6     9273.18     9304.48     40.20 o 
  -3   1   6     6010.17     5617.02     24.58 o 
  -1   1   6     1247.71     1116.54      9.11 o 
   1   1   6     2056.81     1833.47     13.08 o 
   3   1   6    20508.36    20250.28     79.85 o 
   5   1   6       49.14       37.62      4.04 o 
   7   1   6        0.43       -3.03      3.80 o 
   9   1   6       96.18       99.42      8.32 o 
  11   1   6      867.42      661.17     39.21 o 
  13   1   6       41.78       15.21     26.38 o 
 -20   2   6      258.10      247.02     44.17 o 
 -18   2   6      233.05      276.61     24.45 o 
 -16   2   6       74.19       56.39     11.41 o 
 -14   2   6      215.77      139.23      9.85 o 
 -12   2   6      131.18       86.56      7.57 o 
 -10   2   6      717.95      804.78     12.07 o 
  -8   2   6     6107.41     5944.32     35.79 o 
  -6   2   6     4377.24     3905.18     24.21 o 
  -4   2   6     4824.74     4375.56     20.56 o 
  -2   2   6     3701.36     4070.13     20.47 o 
   0   2   6     7131.75     6655.51     31.06 o 
   2   2   6     2316.43     2067.11     16.58 o 
   4   2   6      279.65      399.24      8.16 o 
   6   2   6       49.30       32.93      4.70 o 
   8   2   6      520.59      499.65     14.93 o 
  10   2   6        0.12      -11.73      7.82 o 
  12   2   6      482.92      338.35     29.10 o 
  14   2   6      148.68      209.39     26.22 o 
 -21   3   6      155.55      139.41     28.10 o 
 -19   3   6      446.53      511.27     32.77 o 
 -17   3   6     1773.36     2063.01     41.47 o 
 -15   3   6      158.62      141.11     11.70 o 
 -13   3   6       99.57       62.16      8.07 o 
 -11   3   6     1028.25      902.44     15.66 o 
  -9   3   6     5042.27     4846.73     32.07 o 
  -7   3   6     2139.80     2390.75     17.85 o 
  -5   3   6     5245.81     5001.27     24.43 o 
  -3   3   6    17327.09    17104.08     67.82 o 
  -1   3   6    12547.88    11933.08     59.57 o 
   1   3   6    22815.59    23944.03     96.13 o 
   3   3   6     3052.27     2862.28     19.61 o 
   5   3   6     2151.83     2304.46     17.36 o 
   7   3   6     2550.98     2714.25     24.81 o 
   9   3   6       22.49       -5.51      9.20 o 
  11   3   6     1836.72     1907.52     43.85 o 
  13   3   6       60.84       35.49     14.80 o 
 -20   4   6       18.65       14.97     16.35 o 
 -18   4   6        2.41      -17.91     11.94 o 
 -16   4   6      122.55       98.18     12.42 o 
 -14   4   6      853.21     1019.13     20.81 o 
 -12   4   6       22.27       12.85      4.63 o 
 -10   4   6      185.58      279.51      8.39 o 
  -8   4   6        7.74        8.10      3.59 o 
  -6   4   6     1613.24     1473.25     11.64 o 
  -4   4   6      227.43      292.88      5.78 o 
  -2   4   6     7518.29     7732.43     37.64 o 
   0   4   6     1498.03     1848.75     14.67 o 
   2   4   6      902.51      995.07     11.17 o 
   4   4   6      207.47      165.87      6.31 o 
   6   4   6       22.80       15.38      4.98 o 
   8   4   6     1580.56     1563.76     23.21 o 
  10   4   6      102.32      104.50     12.60 o 
  12   4   6        3.08      -17.20     17.04 o 
 -19   5   6       10.18       -7.15     12.69 o 
 -17   5   6        0.32      -11.34     13.88 o 
 -15   5   6      161.83      169.38     12.29 o 
 -13   5   6      705.27      787.64     17.92 o 
 -11   5   6     2408.67     2556.34     17.61 o 
  -9   5   6     1680.33     1903.33     16.42 o 
  -7   5   6     1214.03     1052.87     11.99 o 
  -5   5   6     1294.35     1230.02     10.41 o 
  -3   5   6       99.71       89.62      4.49 o 
  -1   5   6     1235.45      902.09     10.50 o 
   1   5   6     1600.44     1443.43     13.14 o 
   3   5   6     1107.26      993.75     11.99 o 
   5   5   6       18.69       32.06      4.98 o 
   7   5   6        1.71       42.73      8.87 o 
   9   5   6     1416.02     1425.69     24.07 o 
  11   5   6       44.84       39.81     15.83 o 
  13   5   6        4.60        3.73     13.38 o 
  15   5   6       23.47       49.98     22.25 o 
 -20   6   6       26.25        0.87     17.39 o 
 -18   6   6       80.32       30.03     15.38 o 
 -16   6   6       45.82        2.34     18.26 o 
 -14   6   6        3.11      -11.71      8.78 o 
 -12   6   6      679.13      712.59     14.47 o 
 -10   6   6       85.48       52.36      4.94 o 
  -8   6   6     1771.28     1842.52     16.76 o 
  -6   6   6       18.53       21.42      4.10 o 
  -4   6   6      120.49      159.38      5.89 o 
  -2   6   6     6419.84     6792.52     32.97 o 
   0   6   6      839.11      940.96     10.65 o 
   2   6   6        0.20       17.14      3.75 o 
   4   6   6     2227.05     2179.73     18.91 o 
   6   6   6     3199.42     3155.49     26.87 o 
   8   6   6      393.78      549.69     17.62 o 
  10   6   6     1026.32     1100.25     28.70 o 
  12   6   6       90.78       35.24     16.96 o 
  14   6   6       27.55       38.89     14.30 o 
 -19   7   6       33.15       12.57     13.64 o 
 -17   7   6      233.82      217.09     48.23 o 
 -15   7   6       26.84        2.64     11.68 o 
 -13   7   6      273.47      185.10     11.69 o 
 -11   7   6      247.19      210.58      9.71 o 
  -9   7   6     1109.28     1003.67     13.67 o 
  -7   7   6     1942.46     1983.55     17.75 o 
  -5   7   6        8.87       -0.15      3.91 o 
  -3   7   6     1108.86      954.29     11.87 o 
  -1   7   6      649.91      769.33     13.24 o 
   1   7   6      274.39      260.78      7.38 o 
   3   7   6      540.37      547.15     11.20 o 
   5   7   6       14.48        0.81      3.41 o 
   7   7   6     1115.59     1538.66     34.59 o 
   9   7   6      178.85      207.73     13.22 o 
  11   7   6       29.89       47.14     12.23 o 
  13   7   6       25.80       29.74     12.78 o 
 -18   8   6      104.99      102.79     15.47 o 
 -16   8   6      303.16      343.04     43.83 o 
 -14   8   6       66.63       60.77     10.44 o 
 -12   8   6      137.82      135.78     10.27 o 
 -10   8   6     1369.50     1406.44     18.69 o 
  -8   8   6      137.45      157.00      7.05 o 
  -6   8   6      892.38      912.07     11.09 o 
  -4   8   6       43.04       78.36      5.72 o 
  -2   8   6       12.53       50.74      4.92 o 
   0   8   6     5131.05     5555.64     36.17 o 
   2   8   6       45.72       30.45      3.98 o 
   4   8   6       18.18       -7.06      4.70 o 
   6   8   6     1409.07     1547.17     25.94 o 
   8   8   6      115.55      133.87     10.74 o 
  10   8   6        6.08        4.85      9.26 o 
  12   8   6        7.07       -7.94     18.44 o 
 -17   9   6       20.84       41.59     11.82 o 
 -15   9   6      506.24      484.46     54.51 o 
 -13   9   6       26.91       -1.07      8.61 o 
 -11   9   6      196.89      217.27     11.40 o 
  -9   9   6       70.21       49.68      6.70 o 
  -7   9   6      991.08     1033.15     14.92 o 
  -5   9   6       37.25       43.55      5.83 o 
  -3   9   6      944.84      988.14     14.04 o 
  -1   9   6     3212.04     3266.68     24.49 o 
   1   9   6      479.66      430.48     12.06 o 
   3   9   6      374.15      311.45     13.38 o 
   5   9   6      170.38      146.57     15.22 o 
   7   9   6      644.93      618.51     16.81 o 
   9   9   6       64.42       44.66      9.67 o 
  11   9   6       13.74       22.21     12.93 o 
  13   9   6        0.89       15.87     22.39 o 
 -16  10   6      405.16      407.34     38.23 o 
 -14  10   6      632.59      754.21     22.68 o 
 -12  10   6        2.47      -12.52      8.34 o 
 -10  10   6       78.58       50.31      8.30 o 
  -8  10   6     4345.49     4443.38     36.75 o 
  -6  10   6     1241.27     1360.93     20.86 o 
  -4  10   6      829.49     1020.92     17.01 o 
  -2  10   6      316.06      314.04     12.90 o 
   0  10   6        1.15       -9.30      6.20 o 
   2  10   6      264.93      218.77     10.93 o 
   4  10   6      406.41      380.45     19.35 o 
   6  10   6        3.68      -12.88      8.58 o 
   8  10   6       18.81      -14.03      9.35 o 
  10  10   6        9.38       15.57     12.87 o 
  12  10   6       61.57       45.52     23.44 o 
 -15  11   6        5.01       -9.85     15.04 o 
 -13  11   6       39.79       22.29      9.63 o 
 -11  11   6      122.26      127.39     11.57 o 
  -9  11   6      368.27      349.85     15.79 o 
  -7  11   6      367.73      290.23     14.68 o 
  -5  11   6     5640.67     5713.58     46.74 o 
  -3  11   6      318.76      331.88     15.27 o 
  -1  11   6       10.89        2.44      7.37 o 
   1  11   6       47.67       31.27      7.93 o 
   3  11   6     1239.05     1039.93     18.17 o 
   5  11   6        6.96        8.11      9.24 o 
   7  11   6        0.10       -8.01      9.90 o 
   9  11   6        0.41       -0.57     12.51 o 
  11  11   6       15.63      -14.94     18.93 o 
 -14  12   6       68.29       54.37     14.02 o 
 -12  12   6       71.24       47.03     12.06 o 
 -10  12   6       53.16       44.23      9.77 o 
  -8  12   6      130.28       59.99      9.18 o 
  -6  12   6       16.54       29.49      8.89 o 
  -4  12   6       15.81       10.67      8.43 o 
  -2  12   6      217.22      204.73     12.92 o 
   0  12   6      640.05      583.32     19.31 o 
   2  12   6        1.38       13.65      9.89 o 
   4  12   6       80.31       41.84     11.65 o 
   6  12   6        1.21       -2.96      9.89 o 
   8  12   6       13.91       -6.74     14.11 o 
  10  12   6       34.98       22.88     21.15 o 
 -13  13   6       20.92       -0.20     12.77 o 
 -11  13   6      442.29      514.92     25.14 o 
  -9  13   6      309.98      324.84     16.33 o 
  -7  13   6        6.86       -2.15      9.43 o 
  -5  13   6      244.80      268.23     27.59 o 
  -3  13   6      110.25      113.19     11.71 o 
  -1  13   6      279.20      236.88     15.74 o 
   1  13   6      469.15      402.04     17.15 o 
   3  13   6      105.21      114.45     13.02 o 
   5  13   6        0.27        9.80     13.67 o 
   7  13   6        0.04       43.17    101.42 o 
   9  13   6       24.96        3.78     18.62 o 
 -12  14   6        0.01       -9.25     13.55 o 
 -10  14   6        7.01       -5.65     11.77 o 
  -8  14   6      723.61      946.61     30.06 o 
  -6  14   6       52.87       81.93     10.98 o 
  -4  14   6       42.31       47.34      9.92 o 
  -2  14   6       24.18       18.06      9.16 o 
   0  14   6      408.67      356.54     22.80 o 
   2  14   6       16.65        2.76     11.82 o 
   4  14   6       83.22       82.92     14.13 o 
   6  14   6        7.17       -2.38     21.45 o 
 -11  15   6        3.85       20.06     15.34 o 
  -9  15   6        1.72       10.16     13.94 o 
  -7  15   6       20.84       39.65     13.83 o 
  -5  15   6      575.72      711.10     22.38 o 
  -3  15   6      409.53      612.74     22.01 o 
  -1  15   6      129.34       87.09     13.50 o 
   1  15   6        4.75      -14.88     10.80 o 
   3  15   6       57.69       87.97     18.45 o 
   5  15   6       49.00       55.95     18.35 o 
  -8  16   6       13.81       16.90     12.74 o 
  -6  16   6      191.63      275.76     19.97 o 
  -4  16   6       35.74       38.77     11.59 o 
  -2  16   6      135.85      126.88     16.03 o 
   0  16   6       42.06       23.56     12.79 o 
   2  16   6       60.33       12.52     11.69 o 
 -21   1   7        6.07       21.51     19.58 o 
 -19   1   7      237.83      239.15     23.37 o 
 -17   1   7      219.96      189.37     14.89 o 
 -15   1   7      543.13      617.52     19.27 o 
 -13   1   7       73.31       44.80      5.95 o 
 -11   1   7      856.54      824.07     12.83 o 
  -9   1   7       28.21       71.37      4.86 o 
  -7   1   7      157.32      117.13      5.20 o 
  -5   1   7     3489.88     3648.82     22.45 o 
  -3   1   7       71.76       76.93      3.42 o 
  -1   1   7      138.14       56.88      3.33 o 
   1   1   7     1763.63     1785.53     14.73 o 
   3   1   7      866.68      838.91     12.29 o 
   5   1   7      118.42      147.73      6.62 o 
   7   1   7      184.93       91.25      7.27 o 
   9   1   7      622.25      700.88     17.87 o 
  11   1   7       64.30       38.93     16.81 o 
  13   1   7       65.82       86.93     20.58 o 
 -20   2   7      206.99      226.97     33.61 o 
 -18   2   7      100.29       85.94     15.46 o 
 -16   2   7      728.45      741.51     22.83 o 
 -14   2   7        1.74        5.81      7.44 o 
 -12   2   7       47.37       21.84      7.39 o 
 -10   2   7      121.49      108.67      7.15 o 
  -8   2   7    12841.72    13019.78     64.87 o 
  -6   2   7     1199.37     1151.62     12.17 o 
  -4   2   7      954.21      936.08     10.28 o 
  -2   2   7     1508.67     1419.78     11.27 o 
   0   2   7     1333.73     1619.29     13.51 o 
   2   2   7     6693.58     6590.72     33.63 o 
   4   2   7        1.43       -6.11      4.67 o 
   6   2   7       71.92       50.72      6.74 o 
   8   2   7       61.60       26.84      7.87 o 
  10   2   7        3.92      -15.80     10.53 o 
  12   2   7       33.41       25.75     13.30 o 
  14   2   7       91.33      102.84     23.22 o 
 -21   3   7       89.72      117.90     22.77 o 
 -19   3   7       99.70       83.35     24.45 o 
 -17   3   7       31.78       52.30     14.32 o 
 -15   3   7      610.86      638.62     19.94 o 
 -13   3   7       82.68       59.50      7.97 o 
 -11   3   7     5719.04     5877.70     49.66 o 
  -9   3   7       46.04       85.84     10.03 o 
  -7   3   7    12975.16    12785.29     61.66 o 
  -5   3   7     2530.33     2382.84     15.35 o 
  -3   3   7     2898.94     3100.79     20.44 o 
  -1   3   7      849.20      723.99     11.15 o 
   1   3   7        5.55       35.83      4.20 o 
   3   3   7       46.21       27.40      5.10 o 
   5   3   7     2718.80     2818.73     20.69 o 
   7   3   7      163.00      151.69      9.47 o 
   9   3   7      836.22      722.60     20.57 o 
  11   3   7       39.26       14.50     12.72 o 
  13   3   7       13.61       43.26     18.73 o 
 -20   4   7       76.53       87.01     18.78 o 
 -18   4   7       54.06       47.60     13.36 o 
 -16   4   7     2380.08     2631.34     36.86 o 
 -14   4   7     3811.75     3923.41     36.93 o 
 -12   4   7       64.21       39.16      5.87 o 
 -10   4   7     1019.35     1006.66     13.58 o 
  -8   4   7    14581.20    15645.61     86.21 o 
  -6   4   7     5455.84     5986.84     29.57 o 
  -4   4   7      485.39      343.77      7.09 o 
  -2   4   7     2690.40     2619.96     20.74 o 
   0   4   7     2345.36     2612.63     19.11 o 
   2   4   7      102.30       57.96      4.34 o 
   4   4   7      188.29      163.03      4.22 o 
   6   4   7     1707.32     1639.21     18.52 o 
   8   4   7        3.76        0.96      9.30 o 
  10   4   7      701.85      686.24     32.11 o 
  12   4   7        9.66       13.05     11.86 o 
  14   4   7      213.49      280.07     20.99 o 
 -19   5   7       30.18       -0.65     14.02 o 
 -17   5   7       33.07       -9.01     11.26 o 
 -15   5   7      820.34      898.98     23.18 o 
 -13   5   7        0.26        1.29      7.18 o 
 -11   5   7     1827.01     2196.93     22.85 o 
  -9   5   7      164.66      123.84      7.31 o 
  -7   5   7     2917.89     3399.26     21.87 o 
  -5   5   7     4520.82     4473.33     24.83 o 
  -3   5   7     5925.48     5761.72     31.78 o 
  -1   5   7     1644.01     1563.73     15.31 o 
   1   5   7     1017.11     1062.22     12.63 o 
   3   5   7        0.90       -0.16      2.74 o 
   5   5   7      351.42      428.31     11.21 o 
   7   5   7       46.72      110.67     13.36 o 
   9   5   7      636.73      600.81     21.94 o 
  11   5   7       12.19       10.31     11.59 o 
  13   5   7       71.71      102.69     16.32 o 
 -20   6   7        3.01      -17.91     13.96 o 
 -18   6   7       77.48       55.21     14.37 o 
 -16   6   7        6.82        7.72     11.00 o 
 -14   6   7      198.34      151.43     11.60 o 
 -12   6   7     1454.67     1499.57     22.27 o 
 -10   6   7      165.45      165.25      6.43 o 
  -8   6   7     1287.92     1156.81     13.57 o 
  -6   6   7      118.54      102.44      4.73 o 
  -4   6   7     4036.25     4362.36     26.15 o 
  -2   6   7     6792.90     7244.72     37.02 o 
   0   6   7     5564.93     5332.78     28.75 o 
   2   6   7      295.03      230.28      7.63 o 
   4   6   7      615.01      616.71     11.94 o 
   6   6   7     4156.62     4508.96     37.00 o 
   8   6   7      159.13      135.36     10.68 o 
  10   6   7      145.83      100.53     15.45 o 
  12   6   7       73.65       71.91     14.69 o 
  14   6   7        0.99       46.32     25.47 o 
 -19   7   7       44.32       40.88     16.38 o 
 -17   7   7       44.77       16.31     15.44 o 
 -15   7   7      133.73      113.53     13.63 o 
 -13   7   7       14.30       -1.34      8.96 o 
 -11   7   7      596.06      624.09     15.74 o 
  -9   7   7       41.78       10.19      4.58 o 
  -7   7   7      751.28      778.75     12.07 o 
  -5   7   7        0.27       -5.44      3.62 o 
  -3   7   7        0.52       -4.81      3.98 o 
  -1   7   7     1155.02     1030.03     12.62 o 
   1   7   7     1144.81     1071.17     12.84 o 
   3   7   7      493.48      613.24     11.42 o 
   5   7   7     1377.11     1348.35     22.96 o 
   7   7   7       12.30       68.73     11.23 o 
   9   7   7     1553.04     1656.25     28.05 o 
  11   7   7      233.16      267.29     21.65 o 
  13   7   7      313.64      415.69     47.02 o 
 -18   8   7       33.84       55.75     16.35 o 
 -16   8   7       65.06       44.50     16.25 o 
 -14   8   7       59.40       51.69     10.88 o 
 -12   8   7      219.46      160.45     10.39 o 
 -10   8   7      336.58      362.44     13.86 o 
  -8   8   7      335.83      297.64      9.45 o 
  -6   8   7      840.42      825.12     11.73 o 
  -4   8   7      616.63      670.15     11.52 o 
  -2   8   7      646.37      581.58     11.88 o 
   0   8   7     2887.88     2880.18     20.98 o 
   2   8   7      323.65      326.97     10.58 o 
   4   8   7       26.53       -7.43     12.01 o 
   6   8   7      371.53      583.42     27.39 o 
   8   8   7      290.04      192.26     12.18 o 
  10   8   7       10.24       17.98     11.07 o 
  12   8   7       16.22       21.14     18.55 o 
 -17   9   7      181.41      157.42     30.52 o 
 -15   9   7       63.65       94.28     18.99 o 
 -13   9   7       96.66       76.61     10.48 o 
 -11   9   7     2068.45     2198.40     27.48 o 
  -9   9   7      611.89      629.50     15.19 o 
  -7   9   7      649.27      635.12     13.80 o 
  -5   9   7     2824.67     2990.72     25.45 o 
  -3   9   7      823.23      819.40     14.02 o 
  -1   9   7     2115.00     2287.61     21.88 o 
   1   9   7      483.83      375.32     11.91 o 
   3   9   7     1140.02     1188.89     26.00 o 
   5   9   7       13.74        8.07      7.98 o 
   7   9   7       28.87       54.20      9.41 o 
   9   9   7      108.25      113.82     10.73 o 
  11   9   7       93.75       64.93     17.25 o 
 -16  10   7       57.86       38.97     12.69 o 
 -14  10   7      462.02      416.72     30.28 o 
 -12  10   7       50.83       26.48      9.19 o 
 -10  10   7      137.42      142.53     10.62 o 
  -8  10   7      125.07      120.00      8.75 o 
  -6  10   7      359.08      446.89     14.77 o 
  -4  10   7     1244.93     1214.72     20.27 o 
  -2  10   7        8.70       13.12      6.54 o 
   0  10   7       67.78       55.15      7.80 o 
   2  10   7       38.56        4.22      9.02 o 
   4  10   7      724.24      670.71     24.43 o 
   6  10   7      111.04       91.71     12.05 o 
   8  10   7       30.15       11.52     10.98 o 
  10  10   7        4.70       11.22     12.59 o 
 -17  11   7       50.37       53.74     16.45 o 
 -15  11   7       33.88       23.06     13.71 o 
 -13  11   7       29.46       14.89     12.96 o 
 -11  11   7       12.93      -12.04      8.03 o 
  -9  11   7     1497.80     1630.34     25.99 o 
  -7  11   7        9.40       12.34      7.59 o 
  -5  11   7       32.68       44.54      8.60 o 
  -3  11   7       34.07       -3.68      7.82 o 
  -1  11   7      587.44      581.92     16.18 o 
   1  11   7      171.90      208.26     11.06 o 
   3  11   7      673.98      523.17     15.48 o 
   5  11   7       18.47      -14.75      9.83 o 
   7  11   7       23.21        5.28     10.80 o 
   9  11   7       23.35       25.32     14.49 o 
 -14  12   7      192.89      207.45     16.48 o 
 -12  12   7       11.19      -10.56      9.83 o 
 -10  12   7       47.27       35.29     10.22 o 
  -8  12   7       88.19       77.05      9.75 o 
  -6  12   7      642.14      770.24     20.18 o 
  -4  12   7       24.96       15.32      8.00 o 
  -2  12   7      153.07       84.49      9.61 o 
   0  12   7        2.92       -6.60      7.81 o 
   2  12   7     1180.81     1094.44     25.22 o 
   4  12   7      104.23       33.53     12.05 o 
   6  12   7       83.16       70.52     12.63 o 
   8  12   7       10.77        5.98     15.33 o 
 -13  13   7       87.17       66.24     15.22 o 
 -11  13   7        8.23        3.19     12.73 o 
  -9  13   7        7.29       -4.35     10.05 o 
  -7  13   7        5.42        7.47      9.67 o 
  -5  13   7      582.11      672.48     20.39 o 
  -3  13   7       78.61       99.59     13.73 o 
  -1  13   7      138.43       87.38     11.13 o 
   1  13   7      134.48       58.72     11.49 o 
   3  13   7      508.26      453.84     23.36 o 
   5  13   7       93.53       51.95     18.86 o 
   7  13   7       66.79       72.82     34.41 o 
 -12  14   7       40.55       44.06     13.84 o 
 -10  14   7      152.83      121.23     15.53 o 
  -8  14   7      248.50      301.65     17.26 o 
  -6  14   7      143.62      201.69     22.03 o 
  -4  14   7      380.29      510.63     23.47 o 
  -2  14   7      153.73      149.19     13.25 o 
   0  14   7      339.46      428.29     22.06 o 
   2  14   7      405.20      405.27     38.30 o 
   4  14   7       46.08       29.49     14.61 o 
   6  14   7       43.48       55.09     17.67 o 
 -11  15   7      270.24      330.50     21.40 o 
  -9  15   7        0.38       18.96     15.46 o 
  -7  15   7      767.71      856.69     24.44 o 
  -5  15   7      171.82      153.51     13.32 o 
  -3  15   7       15.94       27.71      9.98 o 
  -1  15   7       11.22      -16.77     12.05 o 
   1  15   7        0.99       -9.56     12.59 o 
   3  15   7       44.79       27.52     12.64 o 
  -8  16   7       52.71       71.38     16.42 o 
  -6  16   7      246.30      319.90     28.21 o 
  -4  16   7        0.26       -0.33     11.75 o 
  -2  16   7        2.50      -17.55     11.70 o 
   0  16   7       10.08        3.18     12.04 o 
 -20   0   8      955.47     1213.45    101.78 o 
 -18   0   8       32.61       29.03     19.61 o 
 -16   0   8     1393.16     1479.71     45.02 o 
 -14   0   8        0.13      -11.98      7.99 o 
 -12   0   8     3366.50     3384.42     48.27 o 
 -10   0   8     3650.76     3886.02     41.02 o 
  -8   0   8     4154.51     3987.41     40.02 o 
  -6   0   8     2213.88     2409.45     28.70 o 
  -4   0   8     4502.46     4668.27     36.00 o 
  -2   0   8      879.94      692.39     12.88 o 
   0   0   8      780.84      887.18     14.17 o 
   2   0   8     7542.84     8188.21     57.19 o 
   4   0   8      215.47      166.80      9.38 o 
   6   0   8       67.02       45.81      8.18 o 
   8   0   8     1143.48     1035.02     28.93 o 
  10   0   8      117.00       73.56     14.87 o 
  12   0   8      321.57      295.74     26.71 o 
 -21   1   8       24.11        3.64     30.07 o 
 -19   1   8      395.24      456.20     27.89 o 
 -17   1   8       52.62       21.80     12.73 o 
 -15   1   8      129.48       86.42     10.02 o 
 -13   1   8      197.88      189.70     12.28 o 
 -11   1   8       92.90      116.46      8.63 o 
  -9   1   8     2501.97     2622.76     22.08 o 
  -7   1   8      832.09      781.27     12.09 o 
  -5   1   8      761.68      757.99     11.11 o 
  -3   1   8     2663.64     2410.52     17.80 o 
  -1   1   8     1747.46     1861.67     13.99 o 
   1   1   8      235.74      400.17      8.89 o 
   3   1   8     1880.70     2099.24     19.30 o 
   5   1   8       59.39       45.10      6.47 o 
   7   1   8       24.75       22.44      7.93 o 
   9   1   8       46.78        9.10      9.51 o 
  11   1   8      437.03      487.78     28.98 o 
 -20   2   8       20.09       23.19     22.75 o 
 -18   2   8       55.91       49.03     15.90 o 
 -16   2   8      768.98      746.11     21.64 o 
 -14   2   8     1115.58     1015.48     22.33 o 
 -12   2   8      370.04      373.04     14.24 o 
 -10   2   8     1549.99     1545.35     21.14 o 
  -8   2   8      104.88      231.83     13.04 o 
  -6   2   8    26420.28    26301.39    107.05 o 
  -4   2   8     1022.30      931.71     10.71 o 
  -2   2   8      301.26      274.58      6.09 o 
   0   2   8      545.20      508.72      9.11 o 
   2   2   8    11573.95    11752.33     52.46 o 
   4   2   8      527.22      595.18     12.21 o 
   6   2   8      354.40      292.41     14.40 o 
   8   2   8       14.70      -12.38      8.25 o 
  10   2   8       17.44       16.47     16.53 o 
  12   2   8      462.79      552.00     26.84 o 
  14   2   8        0.45        5.48     26.59 o 
 -21   3   8       31.68       20.32     19.45 o 
 -19   3   8       72.43       57.47     17.44 o 
 -17   3   8      671.56      736.69     34.23 o 
 -15   3   8       23.07       -5.36      9.03 o 
 -13   3   8      774.12      756.98     20.03 o 
 -11   3   8        0.21       10.01      5.65 o 
  -9   3   8    20056.38    20867.53    102.72 o 
  -7   3   8    17052.84    16830.04     69.62 o 
  -5   3   8    10626.42    10946.60     55.66 o 
  -3   3   8        6.09        5.94      4.13 o 
  -1   3   8        1.08       -5.71      3.80 o 
   1   3   8     2869.12     2983.18     22.22 o 
   3   3   8      102.23       73.87      5.85 o 
   5   3   8      101.39       54.36      7.30 o 
   7   3   8        4.35        8.14      8.25 o 
   9   3   8        0.89      -15.57     10.38 o 
  11   3   8      192.93      181.08     16.53 o 
 -20   4   8        1.49      -22.54     15.03 o 
 -18   4   8        0.02      -18.71     12.47 o 
 -16   4   8      338.84      335.72     16.43 o 
 -14   4   8      342.99      388.36     15.71 o 
 -12   4   8        8.99       -5.31      5.33 o 
 -10   4   8     1549.16     1737.96     18.62 o 
  -8   4   8       16.00       39.12      6.58 o 
  -6   4   8     2685.96     3007.33     28.61 o 
  -4   4   8     1897.32     2085.14     17.71 o 
  -2   4   8      167.04      253.56      7.85 o 
   0   4   8       23.84        4.35      3.74 o 
   2   4   8       13.86       -0.93      4.59 o 
   4   4   8      576.64      577.03      9.31 o 
   6   4   8     1933.75     1989.72     24.06 o 
   8   4   8        6.13      -13.67      9.11 o 
  10   4   8      310.67      284.79     25.23 o 
  12   4   8       53.37       71.38     27.61 o 
  14   4   8       50.52       35.40     25.03 o 
 -19   5   8       27.07       -1.98     15.40 o 
 -17   5   8        8.55       -9.13     10.85 o 
 -15   5   8      115.77       81.34     10.52 o 
 -13   5   8     1337.95     1490.25     22.92 o 
 -11   5   8       15.16        8.66      6.03 o 
  -9   5   8      103.70       79.32      7.26 o 
  -7   5   8      240.44      183.72      6.68 o 
  -5   5   8     3997.40     3727.27     27.66 o 
  -3   5   8     4248.41     4676.99     27.89 o 
  -1   5   8      623.06      606.66     11.03 o 
   1   5   8     2701.09     2613.71     20.85 o 
   3   5   8      465.02      429.05      8.77 o 
   5   5   8     3894.21     3714.93     30.47 o 
   7   5   8      796.40      823.14     19.77 o 
   9   5   8      107.69      122.85     15.81 o 
  11   5   8       97.10       83.54     19.10 o 
  13   5   8      100.17      107.95     24.29 o 
 -20   6   8        3.41      -25.05     16.70 o 
 -18   6   8       10.59      -17.18     11.45 o 
 -16   6   8      226.86      221.03     23.06 o 
 -14   6   8       58.61       24.15      9.88 o 
 -12   6   8      301.22      283.20     11.92 o 
 -10   6   8      979.39     1171.70     16.43 o 
  -8   6   8      854.50      890.05     12.49 o 
  -6   6   8        3.51       -4.79      3.19 o 
  -4   6   8      938.14      891.77     12.02 o 
  -2   6   8      153.78      144.25      5.44 o 
   0   6   8      316.82      342.08      7.88 o 
   2   6   8     1156.89     1115.28     13.41 o 
   4   6   8     6766.69     6816.50     50.92 o 
   6   6   8     3870.32     4049.95     37.67 o 
   8   6   8     1059.98     1020.63     23.44 o 
  10   6   8       41.80       19.24     16.58 o 
  12   6   8      137.47      133.91     20.69 o 
 -19   7   8        7.24       -6.58     13.53 o 
 -17   7   8      347.46      397.09     35.22 o 
 -15   7   8      101.99       49.42     11.85 o 
 -13   7   8       29.21        2.58      8.72 o 
 -11   7   8       68.57       46.59      7.32 o 
  -9   7   8      190.66      186.12      7.56 o 
  -7   7   8      610.17      604.38      9.22 o 
  -5   7   8     2014.91     1874.44     16.05 o 
  -3   7   8      106.19      143.43      7.15 o 
  -1   7   8      462.33      506.78      9.98 o 
   1   7   8      936.71     1020.44     13.26 o 
   3   7   8     1107.79     1184.71     18.80 o 
   5   7   8     3513.28     3789.16     35.06 o 
   7   7   8       36.66       60.55     10.09 o 
   9   7   8       84.65       83.26     12.01 o 
  11   7   8       16.53       -0.61     11.94 o 
 -18   8   8       42.90       48.44     13.68 o 
 -16   8   8       21.08       17.32     12.25 o 
 -14   8   8      171.11      146.00     12.69 o 
 -12   8   8      493.36      496.01     16.77 o 
 -10   8   8      379.22      398.63     13.91 o 
  -8   8   8       18.14       15.68      6.01 o 
  -6   8   8       37.20       40.94      5.11 o 
  -4   8   8       11.10        1.68      5.04 o 
  -2   8   8     3531.59     3684.94     26.33 o 
   0   8   8      146.84      210.04      7.91 o 
   2   8   8        0.11       -8.07      5.38 o 
   4   8   8      487.73      470.78     21.74 o 
   6   8   8     3549.07     3981.86     42.40 o 
   8   8   8      572.30      639.76     20.31 o 
  10   8   8        4.18       30.02     16.43 o 
  12   8   8      181.46      207.04     68.73 o 
 -17   9   8      159.45      159.65     27.45 o 
 -15   9   8        0.78      -13.72      9.15 o 
 -13   9   8       97.48       61.85      9.79 o 
 -11   9   8      196.85      190.72     10.79 o 
  -9   9   8      850.65      939.96     17.32 o 
  -7   9   8      423.41      437.02     12.68 o 
  -5   9   8      721.25      820.95     15.71 o 
  -3   9   8     1301.24     1347.49     18.52 o 
  -1   9   8        3.62       12.99      5.70 o 
   1   9   8       48.39       50.79      6.77 o 
   3   9   8       68.73       54.37     13.45 o 
   5   9   8       65.21       58.32     12.82 o 
   7   9   8        0.45       -4.14      8.66 o 
   9   9   8      260.30      335.49     24.90 o 
  11   9   8       58.91       34.96     17.02 o 
 -16  10   8      297.05      327.63     36.59 o 
 -14  10   8      186.23      110.38     11.54 o 
 -12  10   8        9.80       -9.63      8.04 o 
 -10  10   8       37.10       42.27      8.13 o 
  -8  10   8     2439.28     2676.30     33.99 o 
  -6  10   8       86.83       59.21      8.50 o 
  -4  10   8      597.46      586.17     16.07 o 
  -2  10   8      629.60      782.27     17.02 o 
   0  10   8      399.70      359.57     13.12 o 
   2  10   8      780.10      874.64     23.25 o 
   4  10   8        7.22      -12.53      8.36 o 
   6  10   8       81.78      123.90     14.35 o 
   8  10   8       20.23        6.94     11.99 o 
  10  10   8       48.85        7.66     21.08 o 
 -17  11   8       19.90       10.36     19.55 o 
 -15  11   8        3.30       -7.75     10.67 o 
 -13  11   8        8.26      -14.43      9.62 o 
 -11  11   8       95.41       69.03     10.81 o 
  -9  11   8      535.97      630.24     19.22 o 
  -7  11   8      264.85      291.58     15.27 o 
  -5  11   8      312.71      262.44     13.22 o 
  -3  11   8       71.56       20.72      8.57 o 
  -1  11   8     1580.66     1604.89     23.17 o 
   1  11   8       77.59       78.29      9.79 o 
   3  11   8       61.73       56.52      9.22 o 
   5  11   8        7.73      -12.28     11.75 o 
   7  11   8        0.10      -11.86     11.12 o 
   9  11   8       49.85       19.43     24.51 o 
 -14  12   8       45.10       22.96     13.83 o 
 -12  12   8        0.09      -15.01     10.01 o 
 -10  12   8      159.58      187.92     13.33 o 
  -8  12   8       57.28       27.91      9.90 o 
  -6  12   8        0.98       -1.35      8.52 o 
  -4  12   8        8.59       -4.32      8.66 o 
  -2  12   8      120.68      105.76      9.79 o 
   0  12   8       35.11       27.81      9.00 o 
   2  12   8        4.20       11.87      9.29 o 
   4  12   8       15.61       12.77     11.60 o 
   6  12   8        0.70      -10.69     16.04 o 
   8  12   8        3.95       -8.72     17.97 o 
 -13  13   8       21.02       12.91     13.38 o 
 -11  13   8       10.24       -8.21     10.20 o 
  -9  13   8       24.38       17.48     10.84 o 
  -7  13   8       98.89      106.22     12.40 o 
  -5  13   8      205.12      227.68     23.28 o 
  -3  13   8      305.75      244.94     22.41 o 
  -1  13   8      285.96      312.92     25.06 o 
   1  13   8      367.28      387.35     24.91 o 
   3  13   8       32.78       47.17     13.43 o 
   5  13   8       66.02       58.05     18.27 o 
   7  13   8        1.46       39.53     79.06 o 
 -12  14   8       71.36       49.87     13.68 o 
 -10  14   8       48.82       58.68     14.96 o 
  -8  14   8      229.64      237.50     16.54 o 
  -6  14   8      630.17      645.80     23.77 o 
  -4  14   8       51.52       85.32     12.32 o 
  -2  14   8       31.49       12.30     11.70 o 
   0  14   8       23.68       29.50     12.22 o 
   2  14   8       74.03       62.94     12.99 o 
   4  14   8       36.47       27.37     15.74 o 
  -9  15   8       16.63       86.18     14.67 o 
  -7  15   8        3.87       50.02     12.62 o 
  -5  15   8      306.20      258.57     22.65 o 
  -3  15   8        3.38      -16.27     10.85 o 
  -1  15   8       16.54      -14.33     11.69 o 
   1  15   8      105.89       65.49     14.74 o 
   3  15   8      107.16       64.45     14.97 o 
  -6  16   8      480.44      656.00     25.24 o 
  -4  16   8       76.07       97.91     14.71 o 
  -2  16   8      130.61      109.52     15.48 o 
   0  16   8       24.37        5.27     12.81 o 
 -21   1   9      327.58      468.43     37.32 o 
 -19   1   9        2.65        5.71     19.19 o 
 -17   1   9      357.53      396.26     21.19 o 
 -15   1   9       11.14      -12.00      8.00 o 
 -13   1   9     2592.77     2485.21     29.58 o 
 -11   1   9      374.02      299.30     12.78 o 
  -9   1   9      829.34      827.05     12.64 o 
  -7   1   9     2702.45     2571.95     21.84 o 
  -5   1   9      332.88      275.84      7.99 o 
  -3   1   9     9373.33     9253.20     44.67 o 
  -1   1   9     4104.61     4545.80     30.65 o 
   1   1   9       68.36       70.34      5.30 o 
   3   1   9     2568.06     2623.99     22.36 o 
   5   1   9     1640.22     1667.91     20.81 o 
   7   1   9       94.93       63.16      9.30 o 
   9   1   9       66.02       51.56     13.96 o 
  11   1   9       11.81        1.03     13.41 o 
  13   1   9       11.22        7.32     14.12 o 
 -20   2   9      267.47      286.57     28.01 o 
 -18   2   9      207.81      186.08     19.38 o 
 -16   2   9      339.91      321.68     17.21 o 
 -14   2   9      599.71      690.77     19.87 o 
 -12   2   9      112.49       78.12      8.83 o 
 -10   2   9     8237.30     8757.69     55.68 o 
  -8   2   9     2571.35     2907.04     22.50 o 
  -6   2   9     9843.73    10486.72     53.96 o 
  -4   2   9    11138.18    11566.85     56.08 o 
  -2   2   9    10506.59    10927.46     51.28 o 
   0   2   9     1204.33     1115.06     13.29 o 
   2   2   9     3335.94     3537.81     24.04 o 
   4   2   9     1213.92     1188.32     15.81 o 
   6   2   9      231.77      163.75     10.24 o 
   8   2   9        8.26      -13.78      9.19 o 
  10   2   9       74.77       52.38     16.86 o 
  12   2   9        1.88       10.78     25.41 o 
 -21   3   9       28.78       -5.45     14.88 o 
 -19   3   9        5.89       -4.91     13.70 o 
 -17   3   9        4.84       11.00     13.44 o 
 -15   3   9      266.18      202.65     12.25 o 
 -13   3   9      230.43      172.03     10.86 o 
 -11   3   9       16.42       19.77      6.08 o 
  -9   3   9      606.82      710.07     13.37 o 
  -7   3   9     1329.72     1370.56     25.60 o 
  -5   3   9       65.71       79.91      5.37 o 
  -3   3   9       40.65       54.39      5.10 o 
  -1   3   9      335.83      260.93      6.64 o 
   1   3   9     1300.24     1334.85     16.99 o 
   3   3   9      128.11      100.08      7.45 o 
   5   3   9      251.91      232.37     11.67 o 
   7   3   9      673.67      700.63     20.60 o 
   9   3   9      255.81      254.82     24.42 o 
  11   3   9       81.59       60.71     13.45 o 
 -20   4   9        0.08      -16.15     14.20 o 
 -18   4   9        0.05      -19.27     12.85 o 
 -16   4   9      139.90      136.06     13.06 o 
 -14   4   9     1391.52     1479.59     23.98 o 
 -12   4   9       15.97        6.60      7.99 o 
 -10   4   9      851.08      889.67     14.22 o 
  -8   4   9     2484.27     2473.19     19.10 o 
  -6   4   9    20015.66    20582.26     89.73 o 
  -4   4   9     2668.20     2462.56     21.31 o 
  -2   4   9       87.56      145.71      5.50 o 
   0   4   9      351.79      288.82      7.84 o 
   2   4   9      467.30      432.51     11.18 o 
   4   4   9     2467.62     2404.19     24.89 o 
   6   4   9     3347.45     3410.52     37.12 o 
   8   4   9      244.59      179.96     12.50 o 
  10   4   9       84.59      102.45     17.66 o 
  12   4   9        0.63       -5.50     14.42 o 
 -19   5   9       32.00        2.60     15.42 o 
 -17   5   9        0.05      -16.79     11.19 o 
 -15   5   9        3.89      -12.28      8.18 o 
 -13   5   9      615.95      717.17     17.25 o 
 -11   5   9      168.93      118.61      8.71 o 
  -9   5   9       42.78       33.96      5.87 o 
  -7   5   9     4472.76     4474.89     28.65 o 
  -5   5   9      171.53      152.72      7.59 o 
  -3   5   9      324.35      316.67      7.73 o 
  -1   5   9      564.57      506.18     11.31 o 
   1   5   9      561.24      515.41      9.69 o 
   3   5   9      103.34      110.73      7.84 o 
   5   5   9     2073.34     2102.14     26.85 o 
   7   5   9      479.07      475.07     18.77 o 
   9   5   9       21.78       20.88     12.87 o 
  11   5   9       18.13       59.60     15.06 o 
 -20   6   9       57.55       56.57     16.51 o 
 -18   6   9       85.77       59.04     13.18 o 
 -16   6   9        3.07      -10.40      9.50 o 
 -14   6   9        0.57      -12.88      8.59 o 
 -12   6   9       48.57       18.00      7.71 o 
 -10   6   9      269.77      199.26     10.09 o 
  -8   6   9       41.15       21.29      3.74 o 
  -6   6   9      534.68      596.52     11.28 o 
  -4   6   9        9.85        3.13      3.79 o 
  -2   6   9      845.36      957.73     15.47 o 
   0   6   9      361.97      358.43      9.72 o 
   2   6   9       18.43        6.45      4.71 o 
   4   6   9     1780.97     1719.80     25.00 o 
   6   6   9      492.92      596.98     21.27 o 
   8   6   9      425.87      477.61     20.10 o 
  10   6   9        5.24       30.85     15.35 o 
  12   6   9        9.50       13.22     20.23 o 
 -19   7   9       67.28       78.16     17.78 o 
 -17   7   9       71.21       56.59     17.75 o 
 -15   7   9        9.99       -6.68      9.34 o 
 -13   7   9       83.20       52.79      9.57 o 
 -11   7   9        1.38       -9.46      6.31 o 
  -9   7   9       16.62        8.62      4.87 o 
  -7   7   9      620.21      703.59     11.19 o 
  -5   7   9      800.37      964.18     11.63 o 
  -3   7   9     2462.13     2433.24     19.36 o 
  -1   7   9      750.33      696.78     10.89 o 
   1   7   9        2.85       -2.99      5.06 o 
   3   7   9      161.64      111.55      9.59 o 
   5   7   9     3594.70     3911.93     43.75 o 
   7   7   9      113.36      133.80     11.74 o 
   9   7   9        1.94        7.17     15.30 o 
  11   7   9        0.02       -2.09     20.61 o 
 -18   8   9       93.16      128.07     15.51 o 
 -16   8   9       51.50       36.08     12.51 o 
 -14   8   9      199.00      187.16     20.72 o 
 -12   8   9      244.95      217.79     16.88 o 
 -10   8   9      239.85      215.01     11.41 o 
  -8   8   9       61.03       45.85      6.72 o 
  -6   8   9     1621.48     1687.05     18.10 o 
  -4   8   9      872.10      847.91     15.65 o 
  -2   8   9       23.61        8.94      4.98 o 
   0   8   9        1.30       -8.08      5.39 o 
   2   8   9      201.84      144.85      9.67 o 
   4   8   9     2720.27     3099.80     42.42 o 
   6   8   9      160.16      170.51     12.98 o 
   8   8   9       36.74       24.51     10.42 o 
  10   8   9       14.42        6.23     14.01 o 
 -17   9   9       30.60       49.04     13.51 o 
 -15   9   9       13.53      -15.44     10.29 o 
 -13   9   9      326.09      256.62     15.23 o 
 -11   9   9       65.66       42.20      8.67 o 
  -9   9   9     3315.48     3518.20     40.05 o 
  -7   9   9       70.32       73.97      7.71 o 
  -5   9   9     1217.71     1234.35     17.21 o 
  -3   9   9        0.09       -4.80      7.07 o 
  -1   9   9      572.80      448.21     14.05 o 
   1   9   9      716.14      721.20     17.95 o 
   3   9   9       77.00       28.97     11.90 o 
   5   9   9       93.36      125.76     11.86 o 
   7   9   9        4.26      -11.44      9.62 o 
   9   9   9       12.32      -19.42     12.94 o 
 -16  10   9       24.02       36.61     13.34 o 
 -14  10   9       20.78      -12.01      9.95 o 
 -12  10   9        3.52        1.55      8.62 o 
 -10  10   9      351.09      446.33     17.53 o 
  -8  10   9      651.88      668.59     17.02 o 
  -6  10   9     1030.84      994.89     21.33 o 
  -4  10   9     1633.32     1668.72     23.08 o 
  -2  10   9       68.22       57.95      8.09 o 
   0  10   9       73.41       49.98      8.19 o 
   2  10   9      461.38      406.46     16.47 o 
   4  10   9     1073.04     1154.31     23.54 o 
   6  10   9       29.21       16.91     11.16 o 
   8  10   9        5.08       -2.11     12.39 o 
 -15  11   9       71.43       59.12     13.12 o 
 -13  11   9       18.74       -1.51      9.96 o 
 -11  11   9       11.45       15.99     10.23 o 
  -9  11   9      577.33      667.49     20.25 o 
  -7  11   9       86.32       69.90      9.52 o 
  -5  11   9      945.17      950.03     21.63 o 
  -3  11   9      219.15      171.80     11.10 o 
  -1  11   9       62.38      112.48      9.50 o 
   1  11   9      722.11      759.64     20.64 o 
   3  11   9      126.53      101.33     12.06 o 
   5  11   9      138.35       78.96     14.04 o 
   7  11   9      288.34      323.97     40.05 o 
 -14  12   9        3.48       -3.78     11.43 o 
 -12  12   9      114.22      108.04     13.23 o 
 -10  12   9        2.89       -8.29      8.81 o 
  -8  12   9      186.29      169.49     12.46 o 
  -6  12   9      341.07      260.87     19.26 o 
  -4  12   9        1.78       -0.91      8.82 o 
  -2  12   9        1.35       -7.16      8.50 o 
   0  12   9      313.40      246.32     14.42 o 
   2  12   9       54.32       29.85     14.64 o 
   4  12   9       30.32       -6.52     11.47 o 
   6  12   9       85.24       74.26     23.75 o 
 -13  13   9       12.76        7.14     12.53 o 
 -11  13   9       13.11       -2.05     10.71 o 
  -9  13   9        0.10       -8.85      9.49 o 
  -7  13   9       11.21       29.28      9.80 o 
  -5  13   9        4.50       -5.21      9.19 o 
  -3  13   9        4.30        3.48      9.19 o 
  -1  13   9        0.07      -11.20      9.67 o 
   1  13   9       65.36       45.81     11.85 o 
   3  13   9      116.43       47.34     14.19 o 
   5  13   9       30.66       39.01     15.16 o 
 -12  14   9        9.60      -14.46     14.78 o 
 -10  14   9       98.62      147.91     15.84 o 
  -8  14   9       65.09      103.87     13.65 o 
  -6  14   9       20.97       61.90     14.04 o 
  -4  14   9        0.01      -12.42      9.59 o 
  -2  14   9       12.54        4.24     10.06 o 
   0  14   9       24.49       31.30     12.85 o 
   2  14   9       20.80       47.67     13.23 o 
   4  14   9       10.31       12.83     14.90 o 
  -9  15   9      465.75      801.51     33.58 o 
  -7  15   9       25.54       62.79     12.48 o 
  -5  15   9      104.62       98.12     15.33 o 
  -3  15   9       32.03       16.89     12.19 o 
  -1  15   9      190.95      201.21     24.11 o 
   1  15   9       23.21       29.33     14.85 o 
 -20   0  10      689.63      842.83    100.81 o 
 -18   0  10      147.69      157.47     27.84 o 
 -16   0  10        9.32      -13.65     12.96 o 
 -14   0  10       73.73       39.04     13.08 o 
 -12   0  10      212.86      163.47     11.85 o 
 -10   0  10      575.09      494.26     16.85 o 
  -8   0  10       96.13       73.38      9.35 o 
  -6   0  10      100.95      103.98     10.00 o 
  -4   0  10     7162.63     6572.47     48.65 o 
  -2   0  10      761.26      734.64     22.10 o 
   0   0  10      240.53      265.02     13.15 o 
   2   0  10       23.13       23.75      9.17 o 
   4   0  10      336.78      342.79     18.82 o 
   6   0  10      130.91       62.45     11.41 o 
   8   0  10      463.63      358.79     23.66 o 
  10   0  10      822.14      935.33     47.96 o 
  12   0  10       79.96       82.25     22.16 o 
 -21   1  10      221.65      228.99     49.96 o 
 -19   1  10       30.06        5.80     18.89 o 
 -17   1  10       50.91       26.93     12.89 o 
 -15   1  10        7.26       -2.21     10.02 o 
 -13   1  10      468.58      472.24     16.17 o 
 -11   1  10        0.28        4.79      2.59 o 
  -9   1  10       32.92       23.97      3.99 o 
  -7   1  10     2415.43     2598.79     22.82 o 
  -5   1  10     2747.71     2936.23     21.15 o 
  -3   1  10     3438.76     3575.34     28.53 o 
  -1   1  10        5.41       15.28      4.33 o 
   1   1  10      352.54      337.76      9.27 o 
   3   1  10       24.18       21.86      5.81 o 
   5   1  10      122.07      145.70     10.31 o 
   7   1  10      122.22       60.04     10.12 o 
   9   1  10       21.36       22.25     10.79 o 
  11   1  10        6.46        4.69     11.92 o 
 -20   2  10      321.22      261.43     49.96 o 
 -18   2  10      317.83      314.52     22.84 o 
 -16   2  10       12.85      -17.00     11.33 o 
 -14   2  10        2.02       -0.23      7.96 o 
 -12   2  10     1449.64     1638.33     23.98 o 
 -10   2  10     1571.15     1698.25     22.02 o 
  -8   2  10     6523.85     6415.47     41.77 o 
  -6   2  10      323.84      370.32     10.35 o 
  -4   2  10     1729.23     1456.59     15.41 o 
  -2   2  10      381.63      383.67      8.67 o 
   0   2  10     3709.39     3932.19     27.71 o 
   2   2  10     1572.54     1482.07     20.14 o 
   4   2  10       30.72       35.26      7.74 o 
   6   2  10      887.25      977.94     18.80 o 
   8   2  10      954.99      845.24     28.69 o 
  10   2  10       29.12        0.21     12.75 o 
  12   2  10        4.82       10.78     35.94 o 
 -21   3  10        3.14      -19.56     15.05 o 
 -19   3  10      145.35      146.88     26.56 o 
 -17   3  10       28.06        8.27     13.09 o 
 -15   3  10     1265.86     1362.15     27.24 o 
 -13   3  10      213.40      149.49     10.49 o 
 -11   3  10     2935.32     3079.05     33.28 o 
  -9   3  10     1207.19     1260.22     17.82 o 
  -7   3  10      169.74      222.62      7.32 o 
  -5   3  10       38.84       23.09      6.06 o 
  -3   3  10      786.73      703.36     13.15 o 
  -1   3  10     1390.44     1433.36     14.05 o 
   1   3  10      208.43      171.97      7.60 o 
   3   3  10      179.40      181.37      8.93 o 
   5   3  10      643.41      726.51     17.34 o 
   7   3  10      167.58      137.54     12.58 o 
   9   3  10       90.76       79.86     17.20 o 
  11   3  10       29.83       51.51     14.78 o 
 -20   4  10       11.09      -23.55     15.70 o 
 -18   4  10        2.02      -18.67     13.30 o 
 -16   4  10      406.59      427.90     25.28 o 
 -14   4  10        0.53        6.33      7.79 o 
 -12   4  10       76.50       37.15      7.38 o 
 -10   4  10      434.33      500.56     12.09 o 
  -8   4  10     1309.66     1284.14     14.40 o 
  -6   4  10      578.18      691.69     11.38 o 
  -4   4  10       14.54        8.48      4.82 o 
  -2   4  10      853.08      972.82     11.62 o 
   0   4  10     1294.19     1329.39     16.59 o 
   2   4  10     1201.72     1359.68     19.26 o 
   4   4  10      743.80      733.89     17.32 o 
   6   4  10      999.63     1044.15     25.38 o 
   8   4  10      155.15      123.26     14.99 o 
  10   4  10       17.28       25.26     15.72 o 
  12   4  10        5.61       42.40     20.18 o 
 -19   5  10       19.72       23.22     13.56 o 
 -17   5  10       31.01        0.77     10.73 o 
 -15   5  10      710.49      766.94     31.71 o 
 -13   5  10      498.17      485.65     15.85 o 
 -11   5  10      333.08      327.24     13.38 o 
  -9   5  10      239.94      205.97      9.82 o 
  -7   5  10     1074.94     1131.67     15.13 o 
  -5   5  10      567.18      633.80     12.70 o 
  -3   5  10       50.89       26.25      5.62 o 
  -1   5  10       42.96       28.16      5.89 o 
   1   5  10      259.74      240.11      9.90 o 
   3   5  10      687.58      846.56     27.00 o 
   5   5  10     2867.26     3200.46     39.15 o 
   7   5  10      253.42      223.41     15.22 o 
   9   5  10      189.89      226.33     23.65 o 
  11   5  10        0.21       15.03     13.51 o 
 -20   6  10        2.74      -13.16     15.82 o 
 -18   6  10        2.30       -6.85     13.37 o 
 -16   6  10       38.99       29.31     10.39 o 
 -14   6  10       49.88       23.66      9.64 o 
 -12   6  10      496.75      462.61     15.21 o 
 -10   6  10      551.85      515.53     14.49 o 
  -8   6  10      338.01      309.92      8.33 o 
  -6   6  10       48.04       36.76      5.89 o 
  -4   6  10     1164.62     1230.27     17.27 o 
  -2   6  10      436.98      485.66     13.33 o 
   0   6  10      814.79      779.48     14.28 o 
   2   6  10      787.54      773.12     15.16 o 
   4   6  10      113.55      128.12     14.03 o 
   6   6  10        0.16       -6.67      9.83 o 
   8   6  10        2.83       -7.39     12.47 o 
  10   6  10      193.26      239.80     26.05 o 
 -19   7  10       89.11      116.66     17.48 o 
 -17   7  10       12.70       -5.70     11.30 o 
 -15   7  10      110.13      116.11     14.14 o 
 -13   7  10        0.14       -6.65      8.57 o 
 -11   7  10       53.47       28.81      8.16 o 
  -9   7  10      503.97      525.67     12.99 o 
  -7   7  10      168.97      151.51      6.99 o 
  -5   7  10       11.42       12.24      6.35 o 
  -3   7  10      758.62      745.11     14.35 o 
  -1   7  10      183.39      158.35      8.30 o 
   1   7  10      494.42      512.88     15.62 o 
   3   7  10       16.42       12.36      8.84 o 
   5   7  10      513.48      710.47     21.88 o 
   7   7  10       48.78       52.52     11.19 o 
   9   7  10        0.23       -4.95     15.11 o 
  11   7  10       59.84       98.33     17.86 o 
 -18   8  10      541.62      753.10     73.84 o 
 -16   8  10        3.22      -13.78     10.57 o 
 -14   8  10       27.89       13.14      9.20 o 
 -12   8  10     1014.46     1146.29     25.74 o 
 -10   8  10      875.10     1019.10     19.04 o 
  -8   8  10     2058.99     2077.79     22.57 o 
  -6   8  10      317.09      297.24     11.41 o 
  -4   8  10       21.69       23.76      6.30 o 
  -2   8  10       30.51        5.12      5.96 o 
   0   8  10     1061.04     1087.71     17.82 o 
   2   8  10       19.56        6.55      8.69 o 
   4   8  10     1006.14     1202.90     32.15 o 
   6   8  10       15.08       17.00     10.30 o 
   8   8  10       64.36       48.16     12.60 o 
  10   8  10       20.47       -2.59     18.33 o 
 -17   9  10        4.82        8.14     14.30 o 
 -15   9  10       89.38       67.82     16.82 o 
 -13   9  10      168.71      205.58     14.22 o 
 -11   9  10      742.49      789.37     18.76 o 
  -9   9  10      139.23      127.06     10.32 o 
  -7   9  10       18.75        5.45      6.92 o 
  -5   9  10      139.88       87.10      7.12 o 
  -3   9  10       17.96       -4.26      6.98 o 
  -1   9  10        0.51       -9.93      6.62 o 
   1   9  10       91.28      108.37     10.82 o 
   3   9  10      474.79      560.39     20.45 o 
   5   9  10      793.08      835.71     23.36 o 
   7   9  10       19.37       -8.10     10.74 o 
   9   9  10       72.68       46.51     15.73 o 
 -16  10  10       25.26       10.88     14.04 o 
 -14  10  10       20.99      -11.45     10.89 o 
 -12  10  10      431.26      456.67     34.24 o 
 -10  10  10      945.31     1086.55     22.93 o 
  -8  10  10      347.02      251.83     13.29 o 
  -6  10  10       40.48       32.46      8.11 o 
  -4  10  10       65.14       53.49      8.88 o 
  -2  10  10      173.00      122.70     10.30 o 
   0  10  10      458.80      424.08     17.06 o 
   2  10  10      112.24      106.44     10.86 o 
   4  10  10      505.76      671.36     22.20 o 
   6  10  10       15.90       -8.00      9.73 o 
   8  10  10        4.48      -11.32     18.66 o 
 -15  11  10      116.81      117.18     15.98 o 
 -13  11  10       96.49       81.86     12.95 o 
 -11  11  10       41.96        6.05      9.70 o 
  -9  11  10      258.33      248.00     14.08 o 
  -7  11  10       12.35        0.78      7.99 o 
  -5  11  10       59.35       30.10      9.01 o 
  -3  11  10      349.18      240.44     19.07 o 
  -1  11  10       39.35       -3.47      9.30 o 
   1  11  10       45.27       24.77     10.18 o 
   3  11  10        8.59       19.10      9.68 o 
   5  11  10       47.51       33.10     13.36 o 
   7  11  10      170.59      216.88     18.58 o 
 -14  12  10        0.01       -9.65     11.73 o 
 -12  12  10       85.98       76.97     12.63 o 
 -10  12  10       13.97      -14.31      9.54 o 
  -8  12  10       10.43        2.14      9.91 o 
  -6  12  10        4.52        5.96      9.65 o 
  -4  12  10       27.92        0.15      9.68 o 
  -2  12  10        0.05      -14.86      9.90 o 
   0  12  10       90.64       98.78     11.98 o 
   2  12  10       22.63        1.91     15.37 o 
   4  12  10       15.79       -0.25     13.26 o 
   6  12  10        3.60        6.35     23.57 o 
 -13  13  10        6.42      -15.86     10.57 o 
 -11  13  10       12.33       -3.70     10.77 o 
  -9  13  10        1.93       11.58     10.34 o 
  -7  13  10       48.11       67.26     11.15 o 
  -5  13  10       40.92       25.83     10.02 o 
  -3  13  10       65.30       40.09     14.86 o 
  -1  13  10       30.25       17.94     11.18 o 
   1  13  10       33.58       20.65     14.07 o 
   3  13  10        1.68        1.82     15.32 o 
   5  13  10       33.07       18.72     15.26 o 
 -12  14  10        7.76        5.09     14.07 o 
 -10  14  10        0.20       23.54     12.66 o 
  -8  14  10      148.50      216.26     15.44 o 
  -6  14  10       73.98       82.59     12.91 o 
  -4  14  10      282.38      240.61     24.24 o 
  -2  14  10       38.15        4.05     12.26 o 
   0  14  10        4.03       -4.71     15.94 o 
   2  14  10        0.40       -7.89     15.74 o 
  -9  15  10      293.16      510.18     34.31 o 
  -7  15  10       41.54       64.66     13.41 o 
  -5  15  10        0.08      -12.77     13.35 o 
  -3  15  10        4.92      -15.23     10.15 o 
  -1  15  10      115.43       66.68     16.78 o 
 -21   1  11        3.57      -10.37     22.09 o 
 -19   1  11       93.46       65.54     21.43 o 
 -17   1  11        0.83      -17.34     11.56 o 
 -15   1  11       90.68       59.41     11.85 o 
 -13   1  11      239.74      214.34     12.58 o 
 -11   1  11        1.33       -2.52      3.47 o 
  -9   1  11     2031.19     2282.89     23.39 o 
  -7   1  11        2.72       14.24      6.28 o 
  -5   1  11      403.83      322.64     10.93 o 
  -3   1  11     3993.58     4055.64     31.68 o 
  -1   1  11     4783.17     4997.41     32.43 o 
   1   1  11       13.69        4.79      5.07 o 
   3   1  11      387.68      373.19     13.38 o 
   5   1  11      733.97      715.10     17.14 o 
   7   1  11       34.91        1.05      9.14 o 
   9   1  11        7.64       27.51     12.68 o 
  11   1  11        3.60       36.93     28.80 o 
 -20   2  11      311.26      299.00     28.36 o 
 -18   2  11      370.41      289.15     22.57 o 
 -16   2  11      218.38      172.80     14.86 o 
 -14   2  11       82.06       90.22     10.17 o 
 -12   2  11     1298.19     1376.60     22.61 o 
 -10   2  11      338.53      340.51      8.98 o 
  -8   2  11      136.62      126.72      7.49 o 
  -6   2  11     1088.97     1067.88     16.16 o 
  -4   2  11       22.26       28.38      4.69 o 
  -2   2  11     2966.39     3274.35     24.24 o 
   0   2  11      104.52       92.65      6.07 o 
   2   2  11     1682.12     1898.49     21.78 o 
   4   2  11        4.62       -9.26      7.23 o 
   6   2  11      468.74      485.26     16.93 o 
   8   2  11       46.56       20.54     11.04 o 
  10   2  11        0.37       10.20     16.38 o 
 -21   3  11       13.61        1.19     16.01 o 
 -19   3  11       67.70       43.84     15.37 o 
 -17   3  11      240.52      157.47     17.85 o 
 -15   3  11       27.08       17.71      9.57 o 
 -13   3  11      800.78      866.05     21.34 o 
 -11   3  11     1673.73     1798.25     25.61 o 
  -9   3  11     1604.77     1528.46     16.02 o 
  -7   3  11     2780.28     3025.46     23.75 o 
  -5   3  11        1.04       -3.58      5.41 o 
  -3   3  11       63.45       31.20      5.81 o 
  -1   3  11     1283.57     1143.75     13.39 o 
   1   3  11     2434.97     2547.84     21.75 o 
   3   3  11     1206.28     1372.63     19.86 o 
   5   3  11        8.41        8.83      8.18 o 
   7   3  11       17.75        5.04      8.99 o 
   9   3  11       71.68       57.16     14.67 o 
  11   3  11       64.99       68.38     14.56 o 
 -20   4  11        0.03      -13.17     15.62 o 
 -18   4  11      176.01      119.40     17.11 o 
 -16   4  11      368.10      461.38     28.75 o 
 -14   4  11        2.02        0.84      7.59 o 
 -12   4  11      357.88      404.61     14.57 o 
 -10   4  11     4503.48     4497.14     36.51 o 
  -8   4  11       21.55       47.94      5.68 o 
  -6   4  11      631.85      630.02     14.04 o 
  -4   4  11      192.26      230.67      9.27 o 
  -2   4  11     2373.19     2492.88     19.60 o 
   0   4  11       56.55       80.37      6.65 o 
   2   4  11      416.43      490.78     13.07 o 
   4   4  11      409.11      396.02     14.29 o 
   6   4  11       46.38        2.52      9.74 o 
   8   4  11      304.34      328.81     17.37 o 
  10   4  11        0.01       11.25     17.06 o 
 -19   5  11       68.39       57.39     15.70 o 
 -17   5  11       65.26       78.12     21.14 o 
 -15   5  11      212.21      160.57     16.20 o 
 -13   5  11      274.67      265.11     13.55 o 
 -11   5  11     1648.40     1669.84     23.40 o 
  -9   5  11      117.99      144.87      6.88 o 
  -7   5  11      488.82      405.07     13.29 o 
  -5   5  11       65.53       41.17      6.46 o 
  -3   5  11       16.24        8.86      5.40 o 
  -1   5  11     1395.22     1455.75     17.93 o 
   1   5  11     1024.83     1126.59     19.75 o 
   3   5  11      519.46      529.37     18.73 o 
   5   5  11       14.21       -3.45      8.77 o 
   7   5  11      108.72       52.26     11.75 o 
   9   5  11      181.07      176.99     18.76 o 
 -20   6  11       30.02       27.77     19.64 o 
 -18   6  11      189.12      165.01     18.45 o 
 -16   6  11       88.38       65.58     15.32 o 
 -14   6  11      207.94      213.32     15.56 o 
 -12   6  11      424.92      435.82     14.54 o 
 -10   6  11       68.06       60.02      8.16 o 
  -8   6  11        7.93       11.05      5.96 o 
  -6   6  11       33.17       14.14      6.10 o 
  -4   6  11        6.05        5.53      6.20 o 
  -2   6  11       89.19       54.09      7.81 o 
   0   6  11      582.59      631.80     17.73 o 
   2   6  11       55.52       63.18     10.30 o 
   4   6  11       84.79      127.48     12.09 o 
   6   6  11      396.79      427.53     23.52 o 
   8   6  11      154.02      190.48     16.31 o 
  10   6  11        2.17       -0.16     17.16 o 
 -19   7  11       17.92       34.20     16.12 o 
 -17   7  11       21.95       34.16     14.70 o 
 -15   7  11      192.14      230.08     15.81 o 
 -13   7  11      188.68      206.15     12.22 o 
 -11   7  11        0.70        4.40      8.44 o 
  -9   7  11      566.16      575.41     15.02 o 
  -7   7  11      113.88       66.23      7.08 o 
  -5   7  11      691.62      705.89     14.51 o 
  -3   7  11      374.44      352.27     12.46 o 
  -1   7  11      465.05      455.42     15.43 o 
   1   7  11       96.23       58.82      9.48 o 
   3   7  11      183.31      156.64     12.56 o 
   5   7  11      417.38      457.24     19.81 o 
   7   7  11       92.81       69.37     12.28 o 
   9   7  11       24.05       20.85     14.45 o 
 -18   8  11       35.87       50.94     18.14 o 
 -16   8  11      160.85      136.84     21.73 o 
 -14   8  11       72.63       64.31     13.00 o 
 -12   8  11     1154.37     1356.20     36.73 o 
 -10   8  11      124.25      125.25     10.86 o 
  -8   8  11        4.54       13.05      7.39 o 
  -6   8  11      278.12      268.49     10.96 o 
  -4   8  11       77.64       55.49      7.75 o 
  -2   8  11       32.54       12.52      8.19 o 
   0   8  11       24.26       13.20      9.70 o 
   2   8  11      374.16      345.49     16.89 o 
   4   8  11      446.93      574.05     21.15 o 
   6   8  11        0.63      -16.09     10.73 o 
   8   8  11      167.54      206.98     17.74 o 
 -17   9  11       40.95       30.57     16.35 o 
 -15   9  11        0.15       -1.82     12.09 o 
 -13   9  11      558.52      689.85     26.25 o 
 -11   9  11      381.54      544.35     17.67 o 
  -9   9  11      696.75      754.82     22.03 o 
  -7   9  11       32.08       21.76      7.77 o 
  -5   9  11     1204.89     1245.93     21.14 o 
  -3   9  11       27.22        7.30      8.60 o 
  -1   9  11       10.96       -2.84      7.96 o 
   1   9  11      601.04      543.43     21.32 o 
   3   9  11       20.78      104.98     11.95 o 
   5   9  11      282.58      267.09     15.67 o 
   7   9  11        0.19      -17.19     11.46 o 
 -16  10  11        0.27      -15.06     13.15 o 
 -14  10  11      110.35      109.08     18.56 o 
 -12  10  11      477.90      625.54     21.07 o 
 -10  10  11      172.18      173.29     12.07 o 
  -8  10  11      285.37      208.06     14.87 o 
  -6  10  11      858.73      873.34     24.51 o 
  -4  10  11        6.57       -4.39      8.00 o 
  -2  10  11      750.35      705.68     22.57 o 
   0  10  11      554.02      467.92     22.00 o 
   2  10  11      956.46     1130.14     27.28 o 
   4  10  11        3.26        5.24     10.29 o 
   6  10  11       73.86       61.73     14.45 o 
 -15  11  11      230.07      196.17     18.14 o 
 -13  11  11        0.12        2.96     10.86 o 
 -11  11  11       40.82       40.90     10.73 o 
  -9  11  11       47.07       21.88     10.46 o 
  -7  11  11        6.65       13.59     11.30 o 
  -5  11  11       30.83       12.17     10.16 o 
  -3  11  11        0.26        5.43     10.53 o 
  -1  11  11        5.17      -15.55     10.37 o 
   1  11  11       28.23        1.91     10.46 o 
   3  11  11        9.47      -14.01     10.17 o 
   5  11  11        2.54       -9.98     12.61 o 
 -14  12  11        1.20      -14.22     11.61 o 
 -12  12  11      201.43      228.03     16.98 o 
 -10  12  11        1.12      -16.60     11.07 o 
  -8  12  11       60.55       27.41     12.50 o 
  -6  12  11       67.26       71.86     12.53 o 
  -4  12  11      467.73      599.71     21.88 o 
  -2  12  11      406.17      318.85     27.83 o 
   0  12  11        2.65      -13.78     10.93 o 
   2  12  11       12.87       -2.72     14.02 o 
   4  12  11        4.62       -9.05     16.61 o 
 -13  13  11       13.12       -3.18     11.59 o 
 -11  13  11       13.90       13.76     12.10 o 
  -9  13  11       50.61       51.31     12.87 o 
  -7  13  11       24.64       30.12     11.68 o 
  -5  13  11        4.80      -15.69     11.47 o 
  -3  13  11      194.56      189.99     21.40 o 
  -1  13  11      177.12      133.21     14.08 o 
   1  13  11      189.85      171.42     22.21 o 
   3  13  11        0.70      -18.50     15.14 o 
 -10  14  11       33.35       41.56     12.76 o 
  -8  14  11       38.19       45.48     13.39 o 
  -6  14  11       49.81       45.70     14.66 o 
  -4  14  11       36.51       16.96     13.41 o 
  -2  14  11        8.37      -11.55     11.97 o 
   0  14  11      205.24      164.24     18.08 o 
  -7  15  11       23.01       48.58     13.62 o 
  -5  15  11       54.39       48.34     14.64 o 
  -3  15  11        4.45      -12.06     14.24 o 
 -20   0  12      550.85      779.10     73.72 o 
 -18   0  12      165.74      151.02     23.46 o 
 -16   0  12        7.75      -24.58     16.39 o 
 -14   0  12        0.53       -6.58     13.64 o 
 -12   0  12      145.57      125.54     12.13 o 
 -10   0  12      145.31      112.09     10.65 o 
  -8   0  12      176.90      159.36     12.62 o 
  -6   0  12      837.59     1070.41     19.39 o 
  -4   0  12      381.42      401.77     14.22 o 
  -2   0  12       40.68       20.57      8.06 o 
   0   0  12     3307.33     3567.31     43.25 o 
   2   0  12     1526.07     1492.20     29.17 o 
   4   0  12       27.45       13.60     11.25 o 
   6   0  12      234.06      301.22     22.30 o 
   8   0  12      372.62      462.19     43.31 o 
  10   0  12        1.20        0.53     17.63 o 
 -21   1  12      105.66       52.56     39.11 o 
 -19   1  12      159.80      105.30     23.31 o 
 -17   1  12      101.86       54.97     13.65 o 
 -15   1  12       65.41       26.37     11.01 o 
 -13   1  12        5.00       -0.39      6.76 o 
 -11   1  12       25.17        8.93      4.89 o 
  -9   1  12       21.10        9.50      5.63 o 
  -7   1  12      166.16      131.13      6.69 o 
  -5   1  12       45.87       44.25      6.80 o 
  -3   1  12      266.76      282.30     14.90 o 
  -1   1  12     1030.99     1163.42     16.56 o 
   1   1  12      558.93      595.75     13.63 o 
   3   1  12       91.43       87.89      9.08 o 
   5   1  12      144.20       93.50     10.51 o 
   7   1  12      530.51      498.52     19.67 o 
   9   1  12       13.54       14.85     12.99 o 
 -20   2  12        0.90       16.60     21.03 o 
 -18   2  12        5.81      -18.57     15.70 o 
 -16   2  12       85.74       61.44     13.22 o 
 -14   2  12     1259.20     1391.27     26.10 o 
 -12   2  12       11.28        3.88      7.59 o 
 -10   2  12      336.93      292.71     11.34 o 
  -8   2  12     1326.71     1254.13     14.78 o 
  -6   2  12       10.68       14.66      5.65 o 
  -4   2  12       64.68       39.49      6.06 o 
  -2   2  12     2811.32     2976.22     29.04 o 
   0   2  12     1369.77     1403.34     19.10 o 
   2   2  12     1061.00     1235.17     19.97 o 
   4   2  12      687.70      636.19     17.81 o 
   6   2  12       24.85      -14.92      9.95 o 
   8   2  12        0.51      -13.02     10.48 o 
  10   2  12        0.11       22.80     15.51 o 
 -21   3  12        4.66        9.95     14.59 o 
 -19   3  12        0.52      -11.19     14.41 o 
 -17   3  12      197.72      192.55     21.89 o 
 -15   3  12      555.14      597.26     23.55 o 
 -13   3  12      540.55      533.26     18.80 o 
 -11   3  12       77.13      106.69      8.40 o 
  -9   3  12      333.18      291.31     10.53 o 
  -7   3  12        5.75        0.33      5.11 o 
  -5   3  12     3951.17     4340.77     36.74 o 
  -3   3  12      462.14      376.31     12.36 o 
  -1   3  12      761.55      743.78     13.44 o 
   1   3  12      667.43      782.16     15.27 o 
   3   3  12     1041.19     1143.71     20.72 o 
   5   3  12       59.55       52.86     10.17 o 
   7   3  12       38.96        6.62     11.12 o 
   9   3  12        1.15       15.83     11.55 o 
 -20   4  12       13.53       11.55     17.72 o 
 -18   4  12      132.79       88.44     20.14 o 
 -16   4  12       12.89       -3.53     11.45 o 
 -14   4  12      211.35      231.43     12.96 o 
 -12   4  12      234.79      241.51     14.12 o 
 -10   4  12     4861.67     4726.41     39.25 o 
  -8   4  12     1745.02     1762.95     20.98 o 
  -6   4  12      970.96      980.47     17.28 o 
  -4   4  12       41.61       20.35      5.78 o 
  -2   4  12     2885.78     2932.25     27.90 o 
   0   4  12     2589.92     2852.16     25.62 o 
   2   4  12     1058.09     1153.80     18.15 o 
   4   4  12       21.29       13.76      8.72 o 
   6   4  12        9.45      -12.83      8.56 o 
   8   4  12        2.24        1.23     11.25 o 
  10   4  12        3.95       24.12     12.94 o 
 -19   5  12        7.62       -4.11     16.02 o 
 -17   5  12      310.81      281.26     32.93 o 
 -15   5  12       57.84       53.12     13.56 o 
 -13   5  12      243.49      210.80     13.52 o 
 -11   5  12     1087.23     1211.11     21.42 o 
  -9   5  12     2382.03     2590.57     25.98 o 
  -7   5  12      671.52      694.39     15.51 o 
  -5   5  12        6.67       -6.38      5.94 o 
  -3   5  12      505.04      521.69     14.15 o 
  -1   5  12        7.47       -8.43      7.12 o 
   1   5  12     1517.78     1664.71     22.78 o 
   3   5  12      473.54      509.53     17.64 o 
   5   5  12      253.52      300.59     18.59 o 
   7   5  12       83.43       88.83     14.18 o 
   9   5  12       72.59      110.42     16.20 o 
 -20   6  12      126.21      138.58     22.37 o 
 -18   6  12      354.07      433.82     61.88 o 
 -16   6  12      434.72      544.23     25.14 o 
 -14   6  12      141.85      102.77     14.25 o 
 -12   6  12      187.09      143.94     12.64 o 
 -10   6  12     1502.84     1590.05     31.09 o 
  -8   6  12      929.19      981.93     18.15 o 
  -6   6  12      101.61       42.12      7.08 o 
  -4   6  12       12.72        5.08      6.95 o 
  -2   6  12        0.19       -9.84      6.56 o 
   0   6  12      270.37      231.44     13.18 o 
   2   6  12      386.83      423.05     27.77 o 
   4   6  12      506.73      490.48     22.89 o 
   6   6  12        0.78      -14.08     12.89 o 
   8   6  12        0.19        0.49     14.31 o 
 -19   7  12        0.04        6.48     17.73 o 
 -17   7  12        0.27       15.15     15.04 o 
 -15   7  12       49.87       32.55     11.73 o 
 -13   7  12       41.72       41.97     10.96 o 
 -11   7  12      129.23       78.15     10.87 o 
  -9   7  12      145.13      151.84     10.86 o 
  -7   7  12     1392.51     1428.99     20.26 o 
  -5   7  12      243.92      236.11     12.15 o 
  -3   7  12      629.99      622.54     17.05 o 
  -1   7  12      226.06      221.13     12.57 o 
   1   7  12      222.73      196.38     12.93 o 
   3   7  12     1135.89     1222.71     27.92 o 
   5   7  12        9.13       -2.43     10.08 o 
   7   7  12        0.40       -4.12     11.95 o 
 -18   8  12       70.92       76.49     19.44 o 
 -16   8  12        0.13      -17.97     11.98 o 
 -14   8  12      203.86      195.38     19.29 o 
 -12   8  12      663.11      882.64     29.89 o 
 -10   8  12       50.22       34.19      9.77 o 
  -8   8  12      332.93      305.17     13.81 o 
  -6   8  12      342.80      346.75     12.60 o 
  -4   8  12       42.31       23.84      7.70 o 
  -2   8  12       17.42       27.24      8.65 o 
   0   8  12      641.06      715.54     21.99 o 
   2   8  12      398.64      536.95     22.16 o 
   4   8  12      141.70      152.44     16.13 o 
   6   8  12       26.40       -1.19     10.84 o 
   8   8  12       52.95       57.49     15.53 o 
 -17   9  12        2.12      -13.06     15.16 o 
 -15   9  12      107.63      107.95     14.86 o 
 -13   9  12      271.79      417.67     56.52 o 
 -11   9  12      447.58      477.56     21.09 o 
  -9   9  12        0.03       -9.38      8.92 o 
  -7   9  12      568.65      528.86     20.48 o 
  -5   9  12       78.39       45.37      8.49 o 
  -3   9  12      201.33      151.15     10.44 o 
  -1   9  12      109.40       73.00     11.75 o 
   1   9  12     1159.25     1260.74     29.36 o 
   3   9  12      173.69      183.29     15.56 o 
   5   9  12        0.22      -13.85     10.79 o 
   7   9  12        8.07      -17.28     11.52 o 
 -16  10  12        5.80       -9.08     11.64 o 
 -14  10  12      443.91      532.45     27.80 o 
 -12  10  12       27.62       42.45     11.92 o 
 -10  10  12      205.28      206.92     18.36 o 
  -8  10  12       52.76       40.24     11.07 o 
  -6  10  12      603.41      666.37     27.38 o 
  -4  10  12      164.80      151.12     12.43 o 
  -2  10  12       14.78      -15.21     10.31 o 
   0  10  12       36.84       51.07     15.51 o 
   2  10  12      112.56      132.08     14.39 o 
   4  10  12       14.14       36.69     11.90 o 
   6  10  12        7.30      -16.92     12.61 o 
 -15  11  12        4.88        9.45     12.84 o 
 -13  11  12        0.49        6.98     14.26 o 
 -11  11  12      194.63      195.84     16.45 o 
  -9  11  12       39.88       43.93     11.84 o 
  -7  11  12        7.04       21.81     11.61 o 
  -5  11  12       50.16       21.72     11.15 o 
  -3  11  12      857.92      881.11     35.46 o 
  -1  11  12       31.38      -17.64     11.76 o 
   1  11  12      279.26      325.56     18.82 o 
   3  11  12        0.73        2.70     11.88 o 
   5  11  12       18.45       39.76     16.02 o 
 -14  12  12        6.44      -16.12     12.73 o 
 -12  12  12       39.13       26.18     12.31 o 
 -10  12  12       39.31       28.33     12.27 o 
  -8  12  12        6.51       -3.03     11.31 o 
  -6  12  12        0.58       -1.88     10.79 o 
  -4  12  12       12.48       -8.15     14.62 o 
  -2  12  12      149.30      109.30     16.02 o 
   0  12  12      233.30      241.95     27.99 o 
   2  12  12       34.85       19.46     13.78 o 
 -11  13  12      129.72      146.24     15.54 o 
  -9  13  12       54.45       63.90     13.86 o 
  -7  13  12       12.66        1.50     12.32 o 
  -5  13  12       31.25       10.14     12.97 o 
  -3  13  12       64.88       90.91     14.71 o 
  -1  13  12       48.32       75.18     18.32 o 
   1  13  12       51.12       20.18     14.60 o 
  -8  14  12      130.77      146.18     17.78 o 
  -6  14  12       18.40       19.22     13.07 o 
  -4  14  12       31.56        3.09     12.02 o 
  -2  14  12        9.62        5.57     12.43 o 
 -21   1  13       38.66        6.22     46.80 o 
 -19   1  13      339.08      349.29     38.48 o 
 -17   1  13      103.10       94.58     16.44 o 
 -15   1  13      376.53      348.89     19.14 o 
 -13   1  13      234.24      205.72     12.85 o 
 -11   1  13      114.56       79.72      8.52 o 
  -9   1  13       39.21       28.45      7.11 o 
  -7   1  13      988.94     1001.23     13.82 o 
  -5   1  13       29.10       17.59      7.21 o 
  -3   1  13      661.18      667.25     16.60 o 
  -1   1  13        0.97        6.59      6.18 o 
   1   1  13      274.50      421.82     14.84 o 
   3   1  13      703.99      716.77     17.88 o 
   5   1  13        1.16      -10.42      9.32 o 
   7   1  13        4.08      -12.81     11.26 o 
   9   1  13       29.70       49.02     13.86 o 
 -20   2  13        7.30      -14.48     19.60 o 
 -18   2  13      181.99      117.48     17.91 o 
 -16   2  13       15.64      -17.79     11.86 o 
 -14   2  13      242.32      300.21     23.30 o 
 -12   2  13       42.86        7.45      8.38 o 
 -10   2  13     1402.52     1413.64     21.25 o 
  -8   2  13       85.09       85.64      8.18 o 
  -6   2  13      146.19      164.93      8.90 o 
  -4   2  13      315.22      321.18     12.08 o 
  -2   2  13      145.85      156.88     10.55 o 
   0   2  13      242.90      217.26     10.23 o 
   2   2  13      701.12      761.90     17.56 o 
   4   2  13       68.96       33.43     10.41 o 
   6   2  13       86.87       58.61     11.88 o 
   8   2  13       35.03       37.20     13.66 o 
 -21   3  13        0.00       -5.58     18.84 o 
 -19   3  13        8.97      -22.36     18.89 o 
 -17   3  13       10.31       -6.06     12.92 o 
 -15   3  13       40.65       33.76     12.88 o 
 -13   3  13        0.26       13.74      7.90 o 
 -11   3  13      854.17      916.94     17.65 o 
  -9   3  13     1285.45     1368.57     20.12 o 
  -7   3  13       79.40       93.26      7.68 o 
  -5   3  13      114.99      113.00      8.91 o 
  -3   3  13      153.88      121.91      9.05 o 
  -1   3  13     3023.37     3251.48     34.78 o 
   1   3  13       40.09       30.20      8.58 o 
   3   3  13     1088.33     1144.65     26.42 o 
   5   3  13      230.74      304.61     15.83 o 
   7   3  13      145.08      136.60     15.93 o 
   9   3  13       25.06       29.60     16.67 o 
 -20   4  13        0.17      -21.04     16.94 o 
 -18   4  13       39.84       31.19     16.67 o 
 -16   4  13      185.94      148.61     23.35 o 
 -14   4  13     1386.82     1538.46     28.92 o 
 -12   4  13     1594.08     1634.45     27.77 o 
 -10   4  13      668.10      724.54     22.53 o 
  -8   4  13     2199.49     2448.55     26.80 o 
  -6   4  13     2350.85     2392.80     29.46 o 
  -4   4  13      440.00      397.21     14.25 o 
  -2   4  13      813.78      845.20     18.03 o 
   0   4  13      255.10      250.76     12.34 o 
   2   4  13      373.10      456.51     18.66 o 
   4   4  13      379.11      288.23     16.97 o 
   6   4  13      191.69      162.93     15.89 o 
   8   4  13       86.37       78.84     21.18 o 
 -19   5  13       47.29       50.71     18.99 o 
 -17   5  13        8.63       14.87     13.56 o 
 -15   5  13      115.03       79.99     18.33 o 
 -13   5  13      430.97      400.77     25.48 o 
 -11   5  13      521.75      748.36     23.19 o 
  -9   5  13      332.22      255.23     13.95 o 
  -7   5  13       21.73        8.51      7.76 o 
  -5   5  13      279.05      229.58     10.84 o 
  -3   5  13       44.96       26.91      8.00 o 
  -1   5  13      567.33      625.97     17.66 o 
   1   5  13      822.04      876.93     21.03 o 
   3   5  13      509.50      537.72     27.89 o 
   5   5  13       39.36       22.49     12.32 o 
   7   5  13       19.22        0.78     14.45 o 
 -18   6  13        1.80       21.10     16.01 o 
 -16   6  13      187.52      176.98     19.02 o 
 -14   6  13      114.54      100.77     15.10 o 
 -12   6  13        9.40       14.21     10.16 o 
 -10   6  13      234.29      262.48     14.06 o 
  -8   6  13      447.32      403.43     13.98 o 
  -6   6  13       26.52       19.06      7.57 o 
  -4   6  13      115.67      125.14      9.08 o 
  -2   6  13       68.05       58.12      8.58 o 
   0   6  13     2414.00     2658.04     33.21 o 
   2   6  13       79.86      109.91     11.35 o 
   4   6  13        1.02       -6.50      9.44 o 
   6   6  13       96.19      145.67     16.72 o 
   8   6  13       86.69      110.66     16.86 o 
 -19   7  13       93.09      120.41     24.24 o 
 -17   7  13      260.11      284.52     23.88 o 
 -15   7  13       86.07       85.08     14.45 o 
 -13   7  13       77.15       60.68     12.43 o 
 -11   7  13      164.38      174.10     12.42 o 
  -9   7  13        0.55       -6.46      9.31 o 
  -7   7  13       42.37       50.17      8.52 o 
  -5   7  13        1.38      -10.77      7.18 o 
  -3   7  13        6.97       -7.64      7.92 o 
  -1   7  13       76.02       50.23     10.54 o 
   1   7  13     1291.42     1622.62     28.43 o 
   3   7  13      366.37      351.78     27.68 o 
   5   7  13        0.42      -15.79     10.52 o 
   7   7  13        5.98        4.26     13.40 o 
 -18   8  13        3.32        4.49     17.41 o 
 -16   8  13       53.72       34.29     14.68 o 
 -14   8  13      588.28      779.67     27.07 o 
 -12   8  13       14.50       41.99     11.54 o 
 -10   8  13       17.93       -2.92      9.68 o 
  -8   8  13      408.24      403.65     17.68 o 
  -6   8  13      179.32      143.53     10.31 o 
  -4   8  13      124.80      128.36      9.79 o 
  -2   8  13       87.18       82.82      9.65 o 
   0   8  13       74.44       90.77     11.18 o 
   2   8  13       52.22       45.62     12.51 o 
   4   8  13      150.05      123.62     14.16 o 
   6   8  13        0.07      -20.24     13.50 o 
 -17   9  13        2.72       -8.46     13.66 o 
 -15   9  13       20.11       29.78     13.81 o 
 -13   9  13      266.35      241.93     22.84 o 
 -11   9  13       48.56       46.92     11.84 o 
  -9   9  13      178.00      178.62     13.80 o 
  -7   9  13      137.38       94.79     11.81 o 
  -5   9  13       25.54       45.13      9.29 o 
  -3   9  13       47.66       56.90     10.31 o 
  -1   9  13       73.37      117.65     13.02 o 
   1   9  13        1.82       41.86     11.89 o 
   3   9  13      725.60      983.19     29.04 o 
   5   9  13       21.56        2.60     10.91 o 
 -16  10  13       18.86       10.05     16.08 o 
 -14  10  13        0.24       32.23     12.21 o 
 -12  10  13       67.40       44.90     12.53 o 
 -10  10  13      295.71      231.68     16.37 o 
  -8  10  13      440.62      437.80     23.49 o 
  -6  10  13       13.52        7.51     10.94 o 
  -4  10  13      265.30      229.34     18.65 o 
  -2  10  13      402.59      402.34     19.72 o 
   0  10  13      754.62      911.93     28.96 o 
   2  10  13       99.40       83.48     14.67 o 
   4  10  13       46.50       33.80     13.87 o 
 -15  11  13       33.20       26.16     15.44 o 
 -13  11  13      137.69      147.12     16.16 o 
 -11  11  13       46.47       39.41     13.07 o 
  -9  11  13      151.12      109.36     13.39 o 
  -7  11  13       34.13       22.38     11.93 o 
  -5  11  13      277.00      287.01     29.56 o 
  -3  11  13      126.58      100.76     14.99 o 
  -1  11  13       72.08       48.62     13.33 o 
   1  11  13      256.32      265.44     18.68 o 
   3  11  13      127.33       81.99     13.95 o 
 -12  12  13       30.04       25.36     13.98 o 
 -10  12  13        1.22        8.81     13.24 o 
  -8  12  13      159.16      126.48     18.10 o 
  -6  12  13        3.54       -0.01     12.35 o 
  -4  12  13       78.30       52.93     12.81 o 
  -2  12  13       76.48       32.76     21.29 o 
   0  12  13      187.13      180.40     15.91 o 
   2  12  13       43.86       41.80     14.59 o 
 -11  13  13        3.17       -8.44     12.84 o 
  -9  13  13        0.06        2.38     12.15 o 
  -7  13  13       29.15        9.02     11.45 o 
  -5  13  13       14.30       -4.79     16.77 o 
  -3  13  13        4.36        3.77     11.85 o 
  -1  13  13       19.87       12.77     15.50 o 
  -6  14  13       13.59        4.32     13.75 o 
 -20   0  14        0.09       -6.94     26.22 o 
 -18   0  14      171.20      177.90     27.97 o 
 -16   0  14     1344.94     1359.58     44.42 o 
 -14   0  14       78.11       56.05     16.57 o 
 -12   0  14     1755.67     1953.55     43.25 o 
 -10   0  14      323.49      292.42     18.21 o 
  -8   0  14      137.34      114.99     12.18 o 
  -6   0  14     3717.04     4075.04     52.56 o 
  -4   0  14     1620.75     1548.71     32.92 o 
  -2   0  14       71.62       46.29     14.41 o 
   0   0  14       10.70        2.13     11.82 o 
   2   0  14     2136.41     2449.49     42.14 o 
   4   0  14       38.70        7.92     14.47 o 
   6   0  14       89.15       64.88     20.23 o 
   8   0  14        0.52      -23.27     20.70 o 
 -21   1  14       12.57        3.61     24.10 o 
 -19   1  14      110.83       91.82     19.29 o 
 -17   1  14      106.53       43.15     12.63 o 
 -15   1  14      761.07      868.30     25.99 o 
 -13   1  14      150.15      105.81     11.72 o 
 -11   1  14       14.83        0.37      7.07 o 
  -9   1  14        0.04      -10.30      6.87 o 
  -7   1  14      652.13      718.79     17.26 o 
  -5   1  14      577.79      531.56     17.22 o 
  -3   1  14      462.91      402.78     16.16 o 
  -1   1  14      158.38      161.67     11.16 o 
   1   1  14      156.62      136.07     10.06 o 
   3   1  14      456.00      433.69     17.78 o 
   5   1  14      148.88       89.93     13.44 o 
   7   1  14        0.41      -20.94     13.96 o 
 -20   2  14       57.31       19.90     21.23 o 
 -18   2  14        2.01      -24.59     16.40 o 
 -16   2  14        0.07       -9.50     11.98 o 
 -14   2  14      180.30      158.17     13.64 o 
 -12   2  14        2.57       -7.44      7.60 o 
 -10   2  14       87.92       52.06      9.15 o 
  -8   2  14      645.65      688.50     17.17 o 
  -6   2  14      285.30      253.54     14.05 o 
  -4   2  14       25.51       32.37      7.87 o 
  -2   2  14      464.66      532.45     18.13 o 
   0   2  14      199.03      179.31     12.36 o 
   2   2  14       41.88       44.46     11.03 o 
   4   2  14       18.89      -12.16     11.79 o 
   6   2  14       19.15       -1.46     14.46 o 
   8   2  14        7.67       22.36     14.88 o 
 -19   3  14       53.04       27.30     20.71 o 
 -17   3  14       12.11      -12.36     15.46 o 
 -15   3  14       28.33       15.21     12.85 o 
 -13   3  14     1862.61     2163.74     33.52 o 
 -11   3  14      327.86      322.16     15.35 o 
  -9   3  14      847.36      864.59     20.77 o 
  -7   3  14        8.07      -10.25      7.84 o 
  -5   3  14     2111.86     2301.84     28.87 o 
  -3   3  14       71.71       81.72      9.92 o 
  -1   3  14       13.13       16.58      9.55 o 
   1   3  14      993.03     1165.12     24.57 o 
   3   3  14      348.26      338.90     17.88 o 
   5   3  14        0.03      -18.06     12.04 o 
   7   3  14        0.81       -5.21     13.56 o 
 -20   4  14       11.61      -24.31     18.40 o 
 -18   4  14       31.87       33.82     16.05 o 
 -16   4  14       35.91       12.52     13.42 o 
 -14   4  14       15.42       11.26      9.38 o 
 -12   4  14        1.00       43.91      9.70 o 
 -10   4  14       34.70       37.25      7.81 o 
  -8   4  14      300.75      321.07     15.50 o 
  -6   4  14        5.16       -7.62      7.91 o 
  -4   4  14        5.74      -13.25      8.83 o 
  -2   4  14      438.83      643.76     22.22 o 
   0   4  14      430.16      489.48     27.42 o 
   2   4  14       74.48       78.95     13.37 o 
   4   4  14       64.54       32.81     13.05 o 
   6   4  14        1.65      -15.13     11.96 o 
 -19   5  14       13.65       28.42     18.89 o 
 -17   5  14      259.76      292.13     27.55 o 
 -15   5  14        0.86       -2.63     15.04 o 
 -13   5  14        2.29        2.98     10.04 o 
 -11   5  14      540.16      632.41     19.30 o 
  -9   5  14      290.01      349.05     20.22 o 
  -7   5  14        2.05      -10.93      7.28 o 
  -5   5  14      680.59      682.74     20.50 o 
  -3   5  14      488.93      481.77     19.18 o 
  -1   5  14      265.11      214.95     18.95 o 
   1   5  14      260.53      312.04     16.66 o 
   3   5  14       36.05       29.47     13.11 o 
   5   5  14      143.56      149.30     17.19 o 
   7   5  14       34.79       59.03     16.66 o 
 -18   6  14        0.86        9.68     15.80 o 
 -16   6  14        2.19       23.95     14.92 o 
 -14   6  14       10.37        8.68     15.94 o 
 -12   6  14      334.67      350.97     19.41 o 
 -10   6  14       69.12      101.46     10.84 o 
  -8   6  14      551.92      672.05     18.65 o 
  -6   6  14      394.13      350.83     14.64 o 
  -4   6  14       71.00       35.66      9.10 o 
  -2   6  14        0.55        8.71      8.33 o 
   0   6  14       44.51       45.79     11.28 o 
   2   6  14        1.42        9.58      9.95 o 
   4   6  14      420.56      493.72     21.45 o 
   6   6  14        2.68       -7.60     12.37 o 
 -17   7  14        0.82        8.69     15.82 o 
 -15   7  14        0.76        7.73     11.98 o 
 -13   7  14      174.53      185.93     14.26 o 
 -11   7  14      290.25      318.42     17.58 o 
  -9   7  14       37.94       33.46     10.05 o 
  -7   7  14       33.80       12.32      9.01 o 
  -5   7  14        0.02      -12.09      8.06 o 
  -3   7  14      105.27       71.04     10.00 o 
  -1   7  14        0.36        4.72     10.00 o 
   1   7  14      109.08      157.82     13.24 o 
   3   7  14      248.82      279.57     17.07 o 
   5   7  14       90.77       57.94     12.86 o 
 -18   8  14       12.06       -2.31     15.62 o 
 -16   8  14       13.96        4.85     13.26 o 
 -14   8  14      384.19      588.93     27.81 o 
 -12   8  14      325.44      262.30     16.65 o 
 -10   8  14       70.24       69.55     11.08 o 
  -8   8  14       70.23       66.44     10.95 o 
  -6   8  14      115.12       74.79      9.80 o 
  -4   8  14      483.59      499.30     16.63 o 
  -2   8  14      394.08      510.38     19.37 o 
   0   8  14      841.75     1115.27     26.72 o 
   2   8  14        8.53       -1.39     12.32 o 
   4   8  14        6.06      -16.07     10.71 o 
 -17   9  14       20.53       30.17     19.56 o 
 -15   9  14        1.12        9.19     13.35 o 
 -13   9  14       19.14       46.07     11.51 o 
 -11   9  14       51.48       32.57     12.27 o 
  -9   9  14       38.88        8.69     11.19 o 
  -7   9  14       19.14       -1.73     10.20 o 
  -5   9  14      194.36      205.44     13.86 o 
  -3   9  14      105.10      119.01     12.48 o 
  -1   9  14       79.48      150.65     13.76 o 
   1   9  14       73.43       83.77     13.56 o 
   3   9  14       35.71       57.83     13.50 o 
 -16  10  14      140.97      123.99     31.07 o 
 -14  10  14      153.44      143.99     15.63 o 
 -12  10  14       51.10       22.47     12.60 o 
 -10  10  14       84.60       85.14     13.46 o 
  -8  10  14        4.57       -1.47     10.55 o 
  -6  10  14       22.81       -2.12     10.27 o 
  -4  10  14       26.93       13.66     14.31 o 
  -2  10  14      170.59      170.96     14.27 o 
   0  10  14       70.08       84.67     13.22 o 
   2  10  14      194.93      279.89     18.21 o 
 -13  11  14       13.98        9.91     11.71 o 
 -11  11  14       34.42       28.33     12.53 o 
  -9  11  14       19.75       18.62     11.65 o 
  -7  11  14      118.34      103.04     17.04 o 
  -5  11  14       20.30       24.72     12.35 o 
  -3  11  14       21.69        3.84     14.16 o 
  -1  11  14        4.35       16.24     14.35 o 
   1  11  14      117.08      134.76     18.76 o 
 -12  12  14        2.66        5.19     13.35 o 
 -10  12  14        0.08        7.23     13.09 o 
  -8  12  14      199.73      185.96     16.79 o 
  -6  12  14       89.36       56.11     17.69 o 
  -4  12  14       83.84       86.05     16.78 o 
  -2  12  14        4.53       -1.36     14.10 o 
   0  12  14       54.74       36.14     15.29 o 
  -9  13  14       24.65       19.51     13.45 o 
  -7  13  14       32.05       16.98     14.01 o 
  -5  13  14        7.98        0.91     13.09 o 
  -3  13  14       85.41       80.10     17.99 o 
 -19   1  15       26.60       12.54     18.94 o 
 -17   1  15       26.61        8.64     13.57 o 
 -15   1  15      118.18       87.18     12.48 o 
 -13   1  15      564.87      570.76     21.66 o 
 -11   1  15        0.25      -12.63      8.42 o 
  -9   1  15       16.97       -6.59      7.75 o 
  -7   1  15      539.99      557.83     18.11 o 
  -5   1  15       51.55       29.08      8.80 o 
  -3   1  15      231.87      205.32     13.70 o 
  -1   1  15       21.66       12.27     10.82 o 
   1   1  15       13.43       29.54     10.89 o 
   3   1  15        1.71      -19.17     12.78 o 
   5   1  15       83.40       84.09     16.84 o 
   7   1  15       73.90       38.26     19.35 o 
 -20   2  15       69.09       74.31     21.77 o 
 -18   2  15       15.89       -8.00     12.79 o 
 -16   2  15       11.04      -16.87     12.23 o 
 -14   2  15      165.36      147.46     13.96 o 
 -12   2  15        4.41      -12.06      8.04 o 
 -10   2  15       19.63       14.30      8.51 o 
  -8   2  15        2.52      -12.88      8.59 o 
  -6   2  15        9.37      -13.05      8.73 o 
  -4   2  15     1142.80     1235.55     24.50 o 
  -2   2  15       63.03       45.50     10.67 o 
   0   2  15        7.64        5.51     11.21 o 
   2   2  15      179.36      219.08     15.90 o 
   4   2  15      223.53      227.71     18.00 o 
   6   2  15      103.87       54.68     17.91 o 
 -19   3  15        0.14      -24.75     18.38 o 
 -17   3  15       20.69        8.34     17.29 o 
 -15   3  15       17.92       -9.82     11.84 o 
 -13   3  15        5.21       -4.13      8.93 o 
 -11   3  15      406.84      412.47     16.85 o 
  -9   3  15       17.39        3.42      9.20 o 
  -7   3  15       42.97        0.89      8.84 o 
  -5   3  15       22.46       13.83      8.27 o 
  -3   3  15     1097.29     1221.47     24.39 o 
  -1   3  15      142.86      127.79     13.16 o 
   1   3  15       37.67       27.77     13.03 o 
   3   3  15       13.77        0.69     11.23 o 
   5   3  15       12.00      -13.64     14.96 o 
 -20   4  15        0.04      -15.41     17.44 o 
 -18   4  15       65.11       48.85     15.64 o 
 -16   4  15      101.74       85.65     16.98 o 
 -14   4  15      163.72      117.70     18.53 o 
 -12   4  15       87.26       97.76     11.30 o 
 -10   4  15      460.09      504.56     21.65 o 
  -8   4  15        6.11      -11.04      8.48 o 
  -6   4  15       39.01       11.61     10.16 o 
  -4   4  15        6.79       -9.59      8.70 o 
  -2   4  15      284.63      234.70     15.17 o 
   0   4  15      954.76     1079.76     30.20 o 
   2   4  15       81.60       37.16     14.11 o 
   4   4  15       72.30       30.25     16.95 o 
   6   4  15       20.49       -6.79     16.64 o 
 -19   5  15       52.28       60.75     19.22 o 
 -17   5  15       52.60       32.12     19.10 o 
 -15   5  15        1.76      -21.62     14.41 o 
 -13   5  15        3.76       11.84     11.33 o 
 -11   5  15        4.82       14.03     10.78 o 
  -9   5  15       23.89       15.67     10.34 o 
  -7   5  15       51.07       15.28     10.04 o 
  -5   5  15        9.58       -3.39      9.22 o 
  -3   5  15     1259.05     1458.45     31.93 o 
  -1   5  15      152.86      175.59     17.62 o 
   1   5  15       72.09       49.33     13.72 o 
   3   5  15        9.21      -18.33     12.22 o 
   5   5  15        1.89      -10.67     14.12 o 
 -18   6  15        0.04        7.28     16.64 o 
 -16   6  15      179.04      194.31     20.70 o 
 -14   6  15      430.13      405.52     48.49 o 
 -12   6  15        4.28       14.63     10.06 o 
 -10   6  15       80.50       88.43     10.57 o 
  -8   6  15       32.40        8.95      9.74 o 
  -6   6  15        4.80      -13.77      9.18 o 
  -4   6  15        7.55      -15.13     10.09 o 
  -2   6  15        4.73       -5.75     11.19 o 
   0   6  15        0.37      -18.65     12.43 o 
   2   6  15       20.29       -2.70     14.38 o 
   4   6  15        4.82       -2.49     14.85 o 
 -17   7  15        1.47        7.59     16.26 o 
 -15   7  15        1.39       36.99     15.03 o 
 -13   7  15      732.07      983.35     30.25 o 
 -11   7  15      106.06       93.56     12.93 o 
  -9   7  15       56.03       30.69     10.47 o 
  -7   7  15       55.41       42.58      9.86 o 
  -5   7  15       83.58       70.32     12.98 o 
  -3   7  15      389.36      434.02     21.27 o 
  -1   7  15      203.66      162.65     14.93 o 
   1   7  15      157.59      186.99     15.83 o 
   3   7  15      117.40      102.10     15.60 o 
 -16   8  15       47.76       48.08     16.13 o 
 -14   8  15       55.76       81.37     13.71 o 
 -12   8  15      126.00      122.06     13.11 o 
 -10   8  15        7.03      -16.47     10.98 o 
  -8   8  15       21.34        3.63      9.72 o 
  -6   8  15      157.52      164.34     12.58 o 
  -4   8  15       52.67       54.38     10.21 o 
  -2   8  15      331.80      416.28     28.41 o 
   0   8  15       44.51       53.84     12.61 o 
   2   8  15       17.22        7.70     11.48 o 
   4   8  15       14.92      -13.69     12.07 o 
 -15   9  15       99.35      132.97     16.94 o 
 -13   9  15       21.64        9.97     12.36 o 
 -11   9  15        1.93      -10.39     11.51 o 
  -9   9  15      327.10      285.27     17.17 o 
  -7   9  15      248.74      241.70     15.63 o 
  -5   9  15       27.88        3.35     11.11 o 
  -3   9  15        0.26       -1.82     10.16 o 
  -1   9  15      510.80      560.24     26.83 o 
   1   9  15      134.55      154.66     15.10 o 
   3   9  15        5.27      -16.48     11.71 o 
 -14  10  15        2.76       27.10     14.23 o 
 -12  10  15        5.24        3.49     13.29 o 
 -10  10  15        7.45       11.69     14.30 o 
  -8  10  15        0.05        1.65     11.93 o 
  -6  10  15      299.79      271.48     22.09 o 
  -4  10  15       70.66       68.01     13.06 o 
  -2  10  15      294.12      256.61     19.43 o 
   0  10  15       43.40       62.22     12.67 o 
 -13  11  15        0.90       -7.48     12.81 o 
 -11  11  15        0.05      -13.12     12.80 o 
  -9  11  15       99.98      103.27     15.79 o 
  -7  11  15        1.68      -17.47     12.24 o 
  -5  11  15       14.48       -2.88     13.20 o 
  -3  11  15        0.43      -13.11     12.86 o 
  -1  11  15        6.96       17.66     15.33 o 
 -10  12  15       26.60       -0.06     13.67 o 
  -8  12  15       22.45       27.82     15.33 o 
  -6  12  15        1.39       -4.91     12.17 o 
  -4  12  15       68.94       69.52     15.51 o 
 -20   0  16        4.55      -35.82     23.88 o 
 -18   0  16       56.17       48.18     21.24 o 
 -16   0  16        0.76       -9.80     16.88 o 
 -14   0  16      194.31      212.02     20.32 o 
 -12   0  16      115.95       84.86     16.90 o 
 -10   0  16        9.10      -17.24     11.49 o 
  -8   0  16       11.71      -19.49     12.99 o 
  -6   0  16      287.45      235.97     19.32 o 
  -4   0  16      174.45      111.01     19.98 o 
  -2   0  16      134.50       77.73     20.80 o 
   0   0  16      843.64      937.89     37.25 o 
   2   0  16       51.79       12.62     16.59 o 
   4   0  16        2.48      -32.75     21.83 o 
 -19   1  16      144.29       94.66     29.27 o 
 -17   1  16        7.84      -15.26     13.58 o 
 -15   1  16       26.19        7.03     14.78 o 
 -13   1  16       56.26       26.86     11.23 o 
 -11   1  16      148.27      122.77     12.44 o 
  -9   1  16      613.14      650.44     18.48 o 
  -7   1  16      171.37      150.44     12.21 o 
  -5   1  16        1.54      -14.85      9.90 o 
  -3   1  16       69.71       32.73     11.03 o 
  -1   1  16     1308.95     1589.80     35.23 o 
   1   1  16      418.98      450.89     29.29 o 
   3   1  16       49.41       -7.96     14.16 o 
   5   1  16        4.61       -9.50     16.84 o 
 -20   2  16        0.24      -13.10     20.73 o 
 -18   2  16       19.51       10.44     14.16 o 
 -16   2  16       37.00       26.68     13.89 o 
 -14   2  16        5.57       -6.66     12.22 o 
 -12   2  16        5.36      -15.18     11.00 o 
 -10   2  16      343.59      353.18     18.24 o 
  -8   2  16       38.37       12.36      9.24 o 
  -6   2  16      222.35      177.01     12.41 o 
  -4   2  16        7.01      -13.43      8.95 o 
  -2   2  16      675.87      751.25     26.36 o 
   0   2  16      537.94      557.30     23.56 o 
   2   2  16      356.94      312.88     22.01 o 
   4   2  16        0.29      -12.74     17.68 o 
 -19   3  16       29.30       23.00     19.82 o 
 -17   3  16       13.50        2.57     17.81 o 
 -15   3  16        0.92      -19.89     13.26 o 
 -13   3  16        8.38       -9.43     11.19 o 
 -11   3  16       13.84       12.87      8.30 o 
  -9   3  16      461.27      434.43     20.73 o 
  -7   3  16       77.91       21.74     10.17 o 
  -5   3  16      440.29      551.79     20.06 o 
  -3   3  16        0.11        0.14     10.89 o 
  -1   3  16      334.08      289.70     16.95 o 
   1   3  16       66.54       19.64     13.92 o 
   3   3  16        5.19      -20.85     13.90 o 
   5   3  16        1.28      -26.46     17.64 o 
 -18   4  16      160.96       87.25     36.93 o 
 -16   4  16       32.74        2.41     14.72 o 
 -14   4  16      163.44      104.14     16.38 o 
 -12   4  16      915.32      910.00     26.68 o 
 -10   4  16      117.96      100.87     13.14 o 
  -8   4  16        0.38      -13.79      9.19 o 
  -6   4  16      337.63      321.97     16.93 o 
  -4   4  16      849.06      900.65     25.23 o 
  -2   4  16       24.74       24.96     13.27 o 
   0   4  16        1.48      -21.35     14.23 o 
   2   4  16        2.00      -20.00     13.33 o 
   4   4  16       66.13       28.47     17.15 o 
 -19   5  16        3.63        8.41     19.11 o 
 -17   5  16        2.13        4.89     18.94 o 
 -15   5  16      129.51      159.56     19.72 o 
 -13   5  16      617.32      685.15     27.34 o 
 -11   5  16      482.35      544.43     23.41 o 
  -9   5  16        1.00      -13.59      9.06 o 
  -7   5  16      131.74      101.22     12.27 o 
  -5   5  16      236.93      192.42     13.89 o 
  -3   5  16       71.94       40.18     13.00 o 
  -1   5  16      353.90      302.00     31.76 o 
   1   5  16       14.07      -15.82     13.39 o 
   3   5  16       32.79       -7.91     13.82 o 
 -18   6  16      223.40      266.04     24.09 o 
 -16   6  16       97.82      109.75     20.46 o 
 -14   6  16      633.26      664.00     67.38 o 
 -12   6  16     1311.15     1584.03     34.73 o 
 -10   6  16      613.83      606.62     25.16 o 
  -8   6  16        3.33      -14.20      9.47 o 
  -6   6  16       42.09       12.71     11.07 o 
  -4   6  16      385.24      430.08     23.66 o 
  -2   6  16       70.49       56.97     15.53 o 
   0   6  16        8.18      -21.88     14.59 o 
   2   6  16        0.58      -13.37     15.16 o 
   4   6  16       18.96      -14.79     16.82 o 
 -17   7  16      113.48      187.64     22.53 o 
 -15   7  16      129.49      163.00     17.91 o 
 -13   7  16      688.35      831.85     32.37 o 
 -11   7  16      336.79      331.30     26.84 o 
  -9   7  16       68.09       46.62     15.11 o 
  -7   7  16       68.63       37.19     13.31 o 
  -5   7  16        1.14      -18.15     12.66 o 
  -3   7  16      265.42      252.93     16.47 o 
  -1   7  16        1.32      -19.50     14.76 o 
   1   7  16        0.62      -21.44     14.29 o 
   3   7  16       34.86        2.85     17.04 o 
 -16   8  16        0.42       25.88     15.45 o 
 -14   8  16      742.63     1006.92     29.83 o 
 -12   8  16       36.75       23.23     12.95 o 
 -10   8  16        0.80      -18.74     12.50 o 
  -8   8  16      165.57      141.04     22.06 o 
  -6   8  16      107.96       76.82     17.53 o 
  -4   8  16        0.64       -4.08     10.64 o 
  -2   8  16       50.39       54.09     22.83 o 
   0   8  16       37.70       11.34     14.46 o 
   2   8  16        4.27        6.26     13.53 o 
 -15   9  16       37.42       69.86     14.95 o 
 -13   9  16       43.27       38.41     13.07 o 
 -11   9  16      138.16      109.53     15.00 o 
  -9   9  16        0.07      -11.14     10.90 o 
  -7   9  16       69.02       54.36     15.85 o 
  -5   9  16       14.58       15.79     14.09 o 
  -3   9  16      336.86      363.50     32.86 o 
  -1   9  16        0.95       13.01     12.35 o 
   1   9  16        1.47        3.06     16.30 o 
 -14  10  16        3.75        5.23     13.69 o 
 -12  10  16        1.63       14.23     13.85 o 
 -10  10  16       18.80       29.41     13.54 o 
  -8  10  16       60.91       57.75     14.32 o 
  -6  10  16        1.47        2.47     14.87 o 
  -4  10  16       46.48       47.09     15.57 o 
  -2  10  16        8.46       13.62     17.96 o 
 -11  11  16       45.53       32.58     13.59 o 
  -9  11  16        3.03       -2.52     12.80 o 
  -7  11  16        3.17       -0.57     13.89 o 
  -5  11  16        0.00        0.18     12.81 o 
  -3  11  16        2.49       20.21     16.79 o 
 -19   1  17       62.66       39.97     19.49 o 
 -17   1  17        0.26       -3.50     15.74 o 
 -15   1  17       61.02       30.01     17.58 o 
 -13   1  17       20.31       -9.11     13.16 o 
 -11   1  17      107.11       77.43     11.54 o 
  -9   1  17      190.98      176.20     12.87 o 
  -7   1  17       35.07      -11.97     11.17 o 
  -5   1  17       19.05      -16.28     10.85 o 
  -3   1  17      746.62      868.43     33.27 o 
  -1   1  17       60.68       63.59     15.09 o 
   1   1  17      113.81       95.08     23.78 o 
   3   1  17        8.35      -31.08     20.72 o 
 -18   2  17       42.69       21.04     15.79 o 
 -16   2  17       14.62       24.07     15.40 o 
 -14   2  17        9.14        0.89     12.01 o 
 -12   2  17      143.00      126.40     13.79 o 
 -10   2  17      145.36      135.53     12.12 o 
  -8   2  17        0.16      -14.54      9.69 o 
  -6   2  17       70.38       60.36     11.81 o 
  -4   2  17       63.10       40.85     11.83 o 
  -2   2  17      485.02      702.24     26.35 o 
   0   2  17       61.80       32.56     14.70 o 
   2   2  17       12.49      -17.27     15.86 o 
   4   2  17       17.46        0.00     19.51 o 
 -19   3  17        0.04        4.45     19.88 o 
 -17   3  17       56.12        5.35     21.70 o 
 -15   3  17       18.49       24.86     14.07 o 
 -13   3  17        0.01      -12.75     14.44 o 
 -11   3  17       99.26       94.87     13.07 o 
  -9   3  17      143.38      116.88     13.28 o 
  -7   3  17        3.15      -13.36      9.63 o 
  -5   3  17      408.88      413.92     25.04 o 
  -3   3  17      163.06      159.31     14.19 o 
  -1   3  17      273.20      301.63     26.18 o 
   1   3  17      203.30      160.55     23.71 o 
   3   3  17       17.14        2.94     17.37 o 
 -18   4  17        6.09       17.88     40.64 o 
 -16   4  17        1.31      -22.13     16.17 o 
 -14   4  17       32.03       20.13     14.74 o 
 -12   4  17        1.89       10.02     10.52 o 
 -10   4  17      241.68      220.60     16.27 o 
  -8   4  17        8.73       -9.61     10.22 o 
  -6   4  17      244.94      244.42     15.82 o 
  -4   4  17        6.36       19.98     13.13 o 
  -2   4  17       44.33       65.01     21.25 o 
   0   4  17      218.73      110.74     19.67 o 
   2   4  17       24.13        4.13     19.21 o 
 -17   5  17        9.69       19.24     18.53 o 
 -15   5  17      110.56       85.64     17.69 o 
 -13   5  17       24.69       43.40     13.80 o 
 -11   5  17       15.97        1.23     12.63 o 
  -9   5  17       20.44       -2.43     10.34 o 
  -7   5  17       32.19        0.45     10.58 o 
  -5   5  17      419.77      418.46     23.68 o 
  -3   5  17       57.56       52.93     14.24 o 
  -1   5  17      147.21      109.10     16.97 o 
   1   5  17       24.64        0.92     17.09 o 
 -16   6  17        0.05       38.10     20.46 o 
 -14   6  17        7.08       45.33     19.82 o 
 -12   6  17      177.47      180.50     15.68 o 
 -10   6  17       15.42        0.80     12.29 o 
  -8   6  17       81.22       52.25     12.25 o 
  -6   6  17        1.00       -9.63     11.58 o 
  -4   6  17       50.75       32.11     14.86 o 
  -2   6  17       11.78       -3.65     13.84 o 
   0   6  17        6.62      -22.40     14.93 o 
   2   6  17        9.68      -24.21     16.14 o 
 -15   7  17       36.59       95.92     18.39 o 
 -13   7  17       29.50       28.72     14.93 o 
 -11   7  17        0.06       -8.50     14.38 o 
  -9   7  17       66.29       50.18     24.74 o 
  -7   7  17       38.29       23.92     17.18 o 
  -5   7  17       13.89        6.85     12.10 o 
  -3   7  17        5.68       -0.55     15.76 o 
  -1   7  17       25.58       42.39     15.74 o 
   1   7  17        0.03      -11.01     15.46 o 
 -14   8  17        7.13       32.52     14.60 o 
 -12   8  17       43.72       37.84     16.19 o 
 -10   8  17       86.61       75.50     18.36 o 
  -8   8  17       11.89        7.96     24.13 o 
  -6   8  17      109.52       89.42     16.02 o 
  -4   8  17      191.10      207.81     21.74 o 
  -2   8  17        5.22       -2.50     16.60 o 
   0   8  17       29.11       37.00     17.87 o 
 -13   9  17        7.89       11.86     15.88 o 
 -11   9  17       81.51       78.35     15.27 o 
  -9   9  17      147.66      111.85     23.24 o 
  -7   9  17       54.31       37.72     37.20 o 
  -5   9  17       15.49       -3.50     22.09 o 
  -3   9  17        2.03        2.93     12.45 o 
 -12  10  17       72.23       50.55     17.64 o 
 -10  10  17        0.93      -13.42     11.90 o 
  -8  10  17        8.05       -5.17     13.99 o 
  -6  10  17      220.71      146.30     40.89 o 
  -4  10  17      317.64      382.71     39.35 o 
 -18   0  18       42.50       40.32     29.78 o 
 -16   0  18       61.91       10.93     37.35 o 
 -14   0  18       10.44      -19.27     21.33 o 
 -12   0  18      264.40      250.49     26.34 o 
 -10   0  18      216.01      218.35     28.39 o 
  -8   0  18      553.40      661.93     42.98 o 
  -6   0  18       87.96       75.27     18.97 o 
  -4   0  18        0.06      -21.61     14.41 o 
  -2   0  18      211.43      278.37     28.11 o 
   0   0  18      862.38     1096.06     77.44 o 
   2   0  18      118.29       35.91     44.35 o 
 -17   1  18      397.34      343.14     28.39 o 
 -15   1  18      155.74      116.49     24.04 o 
 -13   1  18        5.89       -4.36     14.05 o 
 -11   1  18       78.42       48.42     11.64 o 
  -9   1  18        5.15      -18.52     12.35 o 
  -7   1  18       13.63      -15.39     12.81 o 
  -5   1  18       44.47       43.70     13.34 o 
  -3   1  18        5.33        2.30     14.46 o 
  -1   1  18      630.77      737.84     33.69 o 
   1   1  18       21.66        1.73     16.15 o 
 -18   2  18       12.67      -20.19     19.51 o 
 -16   2  18       22.79       30.34     16.93 o 
 -14   2  18       34.79        9.98     16.34 o 
 -12   2  18       35.45        2.87     12.31 o 
 -10   2  18      114.38       83.47     12.77 o 
  -8   2  18      102.83       57.96     13.38 o 
  -6   2  18       76.97       59.94     12.46 o 
  -4   2  18      601.75      741.15     38.28 o 
  -2   2  18        3.60       -0.04     14.32 o 
   0   2  18       23.46      -18.09     16.23 o 
   2   2  18        0.18       -4.19     16.04 o 
 -17   3  18        1.62       13.65     26.52 o 
 -15   3  18       40.24       33.19     16.34 o 
 -13   3  18        2.22      -17.96     11.97 o 
 -11   3  18       52.16       36.62     12.54 o 
  -9   3  18       65.40       45.35     12.04 o 
  -7   3  18        0.80      -16.20     10.80 o 
  -5   3  18       52.70       14.41     11.07 o 
  -3   3  18       91.96      119.33     27.01 o 
  -1   3  18        4.54       -8.37     14.95 o 
   1   3  18      101.54       76.79     39.65 o 
 -16   4  18        0.46        2.78     21.03 o 
 -14   4  18       97.67      105.06     16.06 o 
 -12   4  18        0.51       -5.05     13.19 o 
 -10   4  18        4.79       -9.68     11.00 o 
  -8   4  18        5.84      -18.40     12.26 o 
  -6   4  18      253.40      239.94     17.23 o 
  -4   4  18      218.74      257.53     20.63 o 
  -2   4  18      210.42      198.90     24.45 o 
   0   4  18       69.47       32.57     30.54 o 
 -17   5  18      343.80      360.67     53.43 o 
 -15   5  18       82.28       99.55     17.89 o 
 -13   5  18       50.97       77.93     16.06 o 
 -11   5  18       96.01       89.59     13.99 o 
  -9   5  18      164.03      152.88     16.03 o 
  -7   5  18      196.36      146.68     17.46 o 
  -5   5  18      103.98       66.72     20.29 o 
  -3   5  18      149.87      190.56     20.75 o 
  -1   5  18       16.99       -0.18     17.77 o 
   1   5  18       15.60      -25.59     17.06 o 
 -16   6  18      125.94      186.85     32.95 o 
 -14   6  18      115.49      165.38     21.53 o 
 -12   6  18        0.17       -2.39     13.37 o 
 -10   6  18        9.27      -17.71     13.11 o 
  -8   6  18        0.36      -18.48     12.32 o 
  -6   6  18      132.20      102.12     24.62 o 
  -4   6  18        5.42      -11.56     14.54 o 
  -2   6  18       10.71      -15.84     13.69 o 
   0   6  18        0.52      -18.71     16.12 o 
 -15   7  18       34.93       50.61     19.86 o 
 -13   7  18        1.53        9.73     22.53 o 
 -11   7  18        0.50        1.68     18.21 o 
  -9   7  18       10.31        7.84     17.01 o 
  -7   7  18        8.11       -8.68     14.57 o 
  -5   7  18        0.72      -16.73     14.27 o 
  -3   7  18       20.88        1.17     16.52 o 
  -1   7  18        9.13       -0.54     17.56 o 
 -14   8  18       11.55       14.07     19.89 o 
 -12   8  18       20.22       13.77     15.45 o 
 -10   8  18       26.01       -6.21     18.90 o 
  -8   8  18       16.09       10.22     24.09 o 
  -6   8  18       33.07        2.52     19.43 o 
  -4   8  18      173.97      171.01     29.02 o 
 -11   9  18        3.81      -11.80     14.00 o 
  -9   9  18        0.17       -0.32     14.88 o 
  -7   9  18        6.65      -17.36     20.68 o 
  -5   9  18       33.53       12.17     18.34 o 
 -17   1  19       30.77       25.51     18.58 o 
 -15   1  19       69.28      100.83     19.62 o 
 -13   1  19       74.68       34.23     14.61 o 
 -11   1  19       50.43       24.96     14.14 o 
  -9   1  19       53.20       14.36     12.99 o 
  -7   1  19      227.67      199.47     17.65 o 
  -5   1  19       91.94       51.13     16.05 o 
  -3   1  19       74.10       25.69     21.32 o 
  -1   1  19       23.41        0.05     19.76 o 
 -16   2  19       30.58       21.40     20.58 o 
 -14   2  19      134.82      116.78     17.94 o 
 -12   2  19        0.48      -18.39     12.26 o 
 -10   2  19       47.39       15.67     12.30 o 
  -8   2  19       76.52       78.14     14.32 o 
  -6   2  19      151.83      116.44     15.93 o 
  -4   2  19       42.65       39.28     16.61 o 
  -2   2  19        6.61      -12.77     14.30 o 
   0   2  19        1.75      -18.28     16.54 o 
 -17   3  19        2.30       23.15     19.43 o 
 -15   3  19        3.84       -4.41     15.54 o 
 -13   3  19        0.20       -7.77     15.40 o 
 -11   3  19        4.76      -12.02     11.93 o 
  -9   3  19        4.34      -17.02     11.34 o 
  -7   3  19       25.70       -4.25     11.93 o 
  -5   3  19      119.57      118.62     17.01 o 
  -3   3  19       42.33       14.58     23.92 o 
  -1   3  19        0.45      -13.90     17.44 o 
 -16   4  19       32.32       19.35     25.18 o 
 -14   4  19      138.43      155.43     21.02 o 
 -12   4  19        3.17      -13.36     14.17 o 
 -10   4  19      100.75       85.33     16.67 o 
  -8   4  19      245.26      250.74     19.75 o 
  -6   4  19       59.36       58.61     19.17 o 
  -4   4  19      232.25      255.22     22.81 o 
  -2   4  19       96.19       81.14     27.54 o 
 -15   5  19       49.67       57.91     23.91 o 
 -13   5  19      128.65      159.31     18.80 o 
 -11   5  19        4.67       -3.63     12.91 o 
  -9   5  19        0.15      -18.69     12.46 o 
  -7   5  19        5.18      -16.07     14.24 o 
  -5   5  19        1.39       -5.47     14.59 o 
  -3   5  19       14.81       -9.25     16.17 o 
 -14   6  19       14.17       37.91     17.64 o 
 -12   6  19       22.51       44.09     19.69 o 
 -10   6  19        4.73      -25.50     17.00 o 
  -8   6  19       33.70       -0.37     17.95 o 
  -6   6  19        0.29      -21.21     14.33 o 
  -4   6  19       46.65       28.07     16.03 o 
 -13   7  19       12.01      -12.62     18.22 o 
 -11   7  19      114.68       60.51     23.26 o 
  -9   7  19       55.38       16.63     20.59 o 
  -7   7  19       29.47        2.55     18.48 o 
  -5   7  19       10.15      -22.09     14.73 o 
 -10   8  19        0.85       -6.61     16.54 o 
  -8   8  19       63.56      -16.06     27.23 o 
 -16   0  20      178.85      170.23     44.43 o 
 -14   0  20       34.97        5.92     24.45 o 
 -12   0  20        0.61      -28.17     18.78 o 
 -10   0  20        0.01       -7.54     20.32 o 
  -8   0  20      106.49       91.12     21.39 o 
  -6   0  20       73.15       24.34     24.16 o 
  -4   0  20      225.24      198.95     26.65 o 
  -2   0  20      104.69       44.98     39.52 o 
 -15   1  20        7.89        8.01     16.09 o 
 -13   1  20       95.73      100.06     19.63 o 
 -11   1  20       87.71       53.19     14.24 o 
  -9   1  20       59.35       11.07     14.29 o 
  -7   1  20      131.20      104.18     14.62 o 
  -5   1  20      126.08       98.11     22.53 o 
  -3   1  20      292.14      288.05     45.16 o 
 -14   2  20       16.04       36.57     19.18 o 
 -12   2  20       33.97        3.74     14.69 o 
 -10   2  20       66.71       54.20     15.07 o 
  -8   2  20      105.71       71.47     16.38 o 
  -6   2  20       21.95        3.71     15.59 o 
  -4   2  20      599.31      712.59     34.01 o 
 -15   3  20       90.97       79.50     22.27 o 
 -13   3  20      101.46       96.98     18.23 o 
 -11   3  20      140.85      137.68     19.01 o 
  -9   3  20        1.26      -19.14     12.76 o 
  -7   3  20        0.02      -21.32     14.33 o 
  -5   3  20      588.94      818.46     50.91 o 
  -3   3  20       56.93       30.40     19.44 o 
 -14   4  20      123.60      112.89     19.34 o 
 -12   4  20        1.95      -19.35     15.65 o 
 -10   4  20       34.99        5.67     15.25 o 
  -8   4  20       89.23       74.97     18.34 o 
  -6   4  20        0.00        6.82     15.52 o 
  -4   4  20      115.41       95.05     31.34 o 
 -13   5  20       68.46       44.27     18.88 o 
 -11   5  20        3.73      -21.33     16.72 o 
  -9   5  20       14.14      -14.08     16.47 o 
  -7   5  20       44.48       17.06     18.42 o 
  -5   5  20       55.35       49.89     15.76 o 
 -10   6  20       15.36      -15.92     22.13 o 
  -8   6  20        2.96      -26.65     18.57 o 
 -13   1  21       23.80       -4.42     17.34 o 
 -11   1  21        0.47      -14.96     13.00 o 
  -9   1  21       14.71        0.83     15.14 o 
  -7   1  21        1.78      -10.58     14.16 o 
 -12   2  21       38.13       11.19     18.68 o 
 -10   2  21       17.98       -9.18     13.17 o 
  -8   2  21       88.89       61.06     16.00 o 
  -6   2  21       66.92       24.69     21.48 o 
 -11   3  21        0.30       -6.83     16.55 o 
  -9   3  21       63.09       50.15     16.28 o 
  -7   3  21       33.34       16.31     18.34 o 
                                                 
